# Supplementary material for: Predicting optical coherence tomography-derived diabetic macular edema grades from fundus photographs using deep learning
Source: Nat Commun. 2020 Jan 8;11:130. doi: 10.1038/s41467-019-13922-8 (PMC6949287; doi:10.1038/s41467-019-13922-8)
Supplement: Supplementary file 3 — Source Data [file 41467_2019_13922_MOESM3_ESM.xlsx]

## Sheet: fig-2-S1-S2
Data-item	1-Specificity	Sensitivity
Model-250-pt-0	0	0
Model-250-pt-1	0.00132979	0.0569395
Model-250-pt-2	0.00265957	0.0925267
Model-250-pt-3	0.00265957	0.11032
Model-250-pt-4	0.00531915	0.11032
Model-250-pt-5	0.00531915	0.124555
Model-250-pt-6	0.00531915	0.128114
Model-250-pt-7	0.00531915	0.13879
Model-250-pt-8	0.00531915	0.145907
Model-250-pt-9	0.00664894	0.149466
Model-250-pt-10	0.00664894	0.174377
Model-250-pt-11	0.00930851	0.174377
Model-250-pt-12	0.00930851	0.19573
Model-250-pt-13	0.00930851	0.209964
Model-250-pt-14	0.00930851	0.213523
Model-250-pt-15	0.00930851	0.220641
Model-250-pt-16	0.00930851	0.224199
Model-250-pt-17	0.0106383	0.227758
Model-250-pt-18	0.0106383	0.234875
Model-250-pt-19	0.0119681	0.234875
Model-250-pt-20	0.0119681	0.256228
Model-250-pt-21	0.0132979	0.256228
Model-250-pt-22	0.0132979	0.302491
Model-250-pt-23	0.0146277	0.302491
Model-250-pt-24	0.0146277	0.338078
Model-250-pt-25	0.0172872	0.338078
Model-250-pt-26	0.0172872	0.352313
Model-250-pt-27	0.0199468	0.352313
Model-250-pt-28	0.0199468	0.362989
Model-250-pt-29	0.0212766	0.362989
Model-250-pt-30	0.0212766	0.370107
Model-250-pt-31	0.0226064	0.370107
Model-250-pt-32	0.0226064	0.380783
Model-250-pt-33	0.0239362	0.380783
Model-250-pt-34	0.0239362	0.384342
Model-250-pt-35	0.0265957	0.384342
Model-250-pt-36	0.0265957	0.398577
Model-250-pt-37	0.0305851	0.398577
Model-250-pt-38	0.0305851	0.402135
Model-250-pt-39	0.0319149	0.402135
Model-250-pt-40	0.0319149	0.412811
Model-250-pt-41	0.0332447	0.412811
Model-250-pt-42	0.0332447	0.427046
Model-250-pt-43	0.0345745	0.427046
Model-250-pt-44	0.0345745	0.437722
Model-250-pt-45	0.0359043	0.437722
Model-250-pt-46	0.0359043	0.44484
Model-250-pt-47	0.0385638	0.44484
Model-250-pt-48	0.0385638	0.448399
Model-250-pt-49	0.0398936	0.448399
Model-250-pt-50	0.0398936	0.466192
Model-250-pt-51	0.0425532	0.466192
Model-250-pt-52	0.0425532	0.47331
Model-250-pt-53	0.0465426	0.47331
Model-250-pt-54	0.0465426	0.476868
Model-250-pt-55	0.0478723	0.476868
Model-250-pt-56	0.0478723	0.480427
Model-250-pt-57	0.0492021	0.480427
Model-250-pt-58	0.0492021	0.494662
Model-250-pt-59	0.0545213	0.494662
Model-250-pt-60	0.0545213	0.523132
Model-250-pt-61	0.0558511	0.523132
Model-250-pt-62	0.0558511	0.52669
Model-250-pt-63	0.0571809	0.52669
Model-250-pt-64	0.0571809	0.530249
Model-250-pt-65	0.0611702	0.530249
Model-250-pt-66	0.0611702	0.544484
Model-250-pt-67	0.0678191	0.544484
Model-250-pt-68	0.0678191	0.548043
Model-250-pt-69	0.0691489	0.548043
Model-250-pt-70	0.0691489	0.558719
Model-250-pt-71	0.0704787	0.558719
Model-250-pt-72	0.0704787	0.565836
Model-250-pt-73	0.0718085	0.565836
Model-250-pt-74	0.0718085	0.569395
Model-250-pt-75	0.0757979	0.569395
Model-250-pt-76	0.0757979	0.576512
Model-250-pt-77	0.0771277	0.576512
Model-250-pt-78	0.0771277	0.580071
Model-250-pt-79	0.0797872	0.580071
Model-250-pt-80	0.0797872	0.587189
Model-250-pt-81	0.081117	0.587189
Model-250-pt-82	0.081117	0.594306
Model-250-pt-83	0.0824468	0.594306
Model-250-pt-84	0.0824468	0.597865
Model-250-pt-85	0.0837766	0.597865
Model-250-pt-86	0.0837766	0.6121
Model-250-pt-87	0.0851064	0.6121
Model-250-pt-88	0.0851064	0.626335
Model-250-pt-89	0.0864362	0.626335
Model-250-pt-90	0.0864362	0.640569
Model-250-pt-91	0.0890957	0.640569
Model-250-pt-92	0.0890957	0.647687
Model-250-pt-93	0.0904255	0.647687
Model-250-pt-94	0.0904255	0.651246
Model-250-pt-95	0.0930851	0.651246
Model-250-pt-96	0.0930851	0.658363
Model-250-pt-97	0.0944149	0.658363
Model-250-pt-98	0.0944149	0.66548
Model-250-pt-99	0.0957447	0.66548
Model-250-pt-100	0.0957447	0.679715
Model-250-pt-101	0.0970745	0.679715
Model-250-pt-102	0.0970745	0.683274
Model-250-pt-103	0.0984043	0.683274
Model-250-pt-104	0.0984043	0.686833
Model-250-pt-105	0.101064	0.686833
Model-250-pt-106	0.101064	0.697509
Model-250-pt-107	0.102394	0.697509
Model-250-pt-108	0.102394	0.708185
Model-250-pt-109	0.106383	0.708185
Model-250-pt-110	0.106383	0.718861
Model-250-pt-111	0.109043	0.718861
Model-250-pt-112	0.109043	0.725979
Model-250-pt-113	0.110372	0.725979
Model-250-pt-114	0.110372	0.729537
Model-250-pt-115	0.111702	0.729537
Model-250-pt-116	0.111702	0.733096
Model-250-pt-117	0.113032	0.733096
Model-250-pt-118	0.113032	0.736655
Model-250-pt-119	0.115691	0.736655
Model-250-pt-120	0.115691	0.740214
Model-250-pt-121	0.117021	0.740214
Model-250-pt-122	0.117021	0.743772
Model-250-pt-123	0.118351	0.743772
Model-250-pt-124	0.118351	0.747331
Model-250-pt-125	0.119681	0.747331
Model-250-pt-126	0.119681	0.75089
Model-250-pt-127	0.121011	0.75089
Model-250-pt-128	0.121011	0.758007
Model-250-pt-129	0.12766	0.758007
Model-250-pt-130	0.12766	0.761566
Model-250-pt-131	0.132979	0.761566
Model-250-pt-132	0.132979	0.765125
Model-250-pt-133	0.134309	0.765125
Model-250-pt-134	0.134309	0.772242
Model-250-pt-135	0.135638	0.772242
Model-250-pt-136	0.135638	0.775801
Model-250-pt-137	0.138298	0.775801
Model-250-pt-138	0.138298	0.779359
Model-250-pt-139	0.140957	0.779359
Model-250-pt-140	0.140957	0.782918
Model-250-pt-141	0.143617	0.782918
Model-250-pt-142	0.143617	0.790036
Model-250-pt-143	0.144947	0.790036
Model-250-pt-144	0.144947	0.793594
Model-250-pt-145	0.148936	0.793594
Model-250-pt-146	0.148936	0.797153
Model-250-pt-147	0.155585	0.797153
Model-250-pt-148	0.155585	0.800712
Model-250-pt-149	0.158245	0.800712
Model-250-pt-150	0.158245	0.80427
Model-250-pt-151	0.159574	0.80427
Model-250-pt-152	0.159574	0.807829
Model-250-pt-153	0.160904	0.807829
Model-250-pt-154	0.160904	0.811388
Model-250-pt-155	0.164894	0.811388
Model-250-pt-156	0.164894	0.822064
Model-250-pt-157	0.167553	0.822064
Model-250-pt-158	0.167553	0.825623
Model-250-pt-159	0.170213	0.825623
Model-250-pt-160	0.170213	0.829181
Model-250-pt-161	0.179521	0.829181
Model-250-pt-162	0.179521	0.836299
Model-250-pt-163	0.18617	0.836299
Model-250-pt-164	0.18617	0.839858
Model-250-pt-165	0.19016	0.839858
Model-250-pt-166	0.19016	0.843416
Model-250-pt-167	0.198138	0.843416
Model-250-pt-168	0.198138	0.846975
Model-250-pt-169	0.208777	0.846975
Model-250-pt-170	0.208777	0.850534
Model-250-pt-171	0.223404	0.850534
Model-250-pt-172	0.223404	0.857651
Model-250-pt-173	0.230053	0.857651
Model-250-pt-174	0.230053	0.86121
Model-250-pt-175	0.235372	0.86121
Model-250-pt-176	0.235372	0.864769
Model-250-pt-177	0.236702	0.864769
Model-250-pt-178	0.236702	0.868327
Model-250-pt-179	0.239362	0.868327
Model-250-pt-180	0.239362	0.871886
Model-250-pt-181	0.240691	0.871886
Model-250-pt-182	0.240691	0.875445
Model-250-pt-183	0.244681	0.875445
Model-250-pt-184	0.244681	0.879004
Model-250-pt-185	0.246011	0.879004
Model-250-pt-186	0.246011	0.882562
Model-250-pt-187	0.260638	0.882562
Model-250-pt-188	0.260638	0.886121
Model-250-pt-189	0.267287	0.886121
Model-250-pt-190	0.267287	0.88968
Model-250-pt-191	0.273936	0.88968
Model-250-pt-192	0.273936	0.893238
Model-250-pt-193	0.280585	0.893238
Model-250-pt-194	0.280585	0.896797
Model-250-pt-195	0.3125	0.896797
Model-250-pt-196	0.3125	0.900356
Model-250-pt-197	0.328457	0.900356
Model-250-pt-198	0.328457	0.903915
Model-250-pt-199	0.331117	0.903915
Model-250-pt-200	0.331117	0.907473
Model-250-pt-201	0.332447	0.907473
Model-250-pt-202	0.332447	0.911032
Model-250-pt-203	0.335106	0.911032
Model-250-pt-204	0.335106	0.914591
Model-250-pt-205	0.336436	0.914591
Model-250-pt-206	0.336436	0.918149
Model-250-pt-207	0.351064	0.918149
Model-250-pt-208	0.351064	0.921708
Model-250-pt-209	0.357713	0.921708
Model-250-pt-210	0.357713	0.925267
Model-250-pt-211	0.359043	0.925267
Model-250-pt-212	0.359043	0.928826
Model-250-pt-213	0.367021	0.928826
Model-250-pt-214	0.367021	0.932384
Model-250-pt-215	0.394947	0.932384
Model-250-pt-216	0.394947	0.935943
Model-250-pt-217	0.397606	0.935943
Model-250-pt-218	0.397606	0.939502
Model-250-pt-219	0.404255	0.939502
Model-250-pt-220	0.404255	0.94306
Model-250-pt-221	0.424202	0.94306
Model-250-pt-222	0.424202	0.946619
Model-250-pt-223	0.432181	0.946619
Model-250-pt-224	0.432181	0.950178
Model-250-pt-225	0.43617	0.950178
Model-250-pt-226	0.43617	0.953737
Model-250-pt-227	0.461436	0.953737
Model-250-pt-228	0.461436	0.957295
Model-250-pt-229	0.523936	0.957295
Model-250-pt-230	0.523936	0.960854
Model-250-pt-231	0.526596	0.960854
Model-250-pt-232	0.526596	0.964413
Model-250-pt-233	0.595745	0.964413
Model-250-pt-234	0.595745	0.967972
Model-250-pt-235	0.603723	0.967972
Model-250-pt-236	0.603723	0.97153
Model-250-pt-237	0.644947	0.97153
Model-250-pt-238	0.644947	0.975089
Model-250-pt-239	0.68484	0.975089
Model-250-pt-240	0.68484	0.978648
Model-250-pt-241	0.6875	0.978648
Model-250-pt-242	0.6875	0.982206
Model-250-pt-243	0.760638	0.982206
Model-250-pt-244	0.760638	0.985765
Model-250-pt-245	0.796543	0.985765
Model-250-pt-246	0.796543	0.989324
Model-250-pt-247	0.800532	0.989324
Model-250-pt-248	0.800532	0.992883
Model-250-pt-249	0.888298	0.992883
Model-250-pt-250	0.888298	0.996441
Model-250-pt-251	0.986702	0.996441
Model-250-pt-252	0.986702	1
Model-250-pt-253	1	1
Model-280-pt-0	0	0
Model-280-pt-1	0.00249377	0.0649351
Model-280-pt-2	0.00374065	0.108225
Model-280-pt-3	0.00374065	0.12987
Model-280-pt-4	0.00623441	0.12987
Model-280-pt-5	0.00623441	0.147186
Model-280-pt-6	0.00623441	0.151515
Model-280-pt-7	0.00623441	0.164502
Model-280-pt-8	0.00623441	0.17316
Model-280-pt-9	0.00872818	0.17316
Model-280-pt-10	0.00872818	0.186147
Model-280-pt-11	0.00997506	0.186147
Model-280-pt-12	0.00997506	0.199134
Model-280-pt-13	0.0124688	0.199134
Model-280-pt-14	0.0124688	0.225108
Model-280-pt-15	0.0149626	0.233766
Model-280-pt-16	0.0149626	0.238095
Model-280-pt-17	0.0149626	0.246753
Model-280-pt-18	0.0149626	0.251082
Model-280-pt-19	0.0162095	0.255411
Model-280-pt-20	0.0162095	0.264069
Model-280-pt-21	0.0174564	0.264069
Model-280-pt-22	0.0174564	0.290043
Model-280-pt-23	0.0187032	0.290043
Model-280-pt-24	0.0187032	0.34632
Model-280-pt-25	0.0199501	0.34632
Model-280-pt-26	0.0199501	0.38961
Model-280-pt-27	0.0224439	0.38961
Model-280-pt-28	0.0224439	0.406926
Model-280-pt-29	0.0249377	0.406926
Model-280-pt-30	0.0249377	0.419913
Model-280-pt-31	0.0261845	0.419913
Model-280-pt-32	0.0261845	0.428571
Model-280-pt-33	0.0274314	0.428571
Model-280-pt-34	0.0274314	0.441558
Model-280-pt-35	0.0286783	0.441558
Model-280-pt-36	0.0286783	0.445887
Model-280-pt-37	0.0311721	0.445887
Model-280-pt-38	0.0311721	0.463203
Model-280-pt-39	0.0349127	0.463203
Model-280-pt-40	0.0349127	0.467532
Model-280-pt-41	0.0361596	0.467532
Model-280-pt-42	0.0361596	0.480519
Model-280-pt-43	0.0374065	0.480519
Model-280-pt-44	0.0374065	0.489177
Model-280-pt-45	0.0411471	0.489177
Model-280-pt-46	0.0411471	0.502165
Model-280-pt-47	0.042394	0.502165
Model-280-pt-48	0.042394	0.510823
Model-280-pt-49	0.0448878	0.510823
Model-280-pt-50	0.0448878	0.515152
Model-280-pt-51	0.0461347	0.515152
Model-280-pt-52	0.0461347	0.536797
Model-280-pt-53	0.0486284	0.536797
Model-280-pt-54	0.0486284	0.545455
Model-280-pt-55	0.0523691	0.545455
Model-280-pt-56	0.0523691	0.549784
Model-280-pt-57	0.053616	0.549784
Model-280-pt-58	0.053616	0.554113
Model-280-pt-59	0.0548628	0.554113
Model-280-pt-60	0.0548628	0.571429
Model-280-pt-61	0.0598504	0.571429
Model-280-pt-62	0.0598504	0.606061
Model-280-pt-63	0.063591	0.606061
Model-280-pt-64	0.063591	0.61039
Model-280-pt-65	0.0673317	0.61039
Model-280-pt-66	0.0673317	0.627706
Model-280-pt-67	0.0760599	0.627706
Model-280-pt-68	0.0760599	0.632035
Model-280-pt-69	0.0798005	0.632035
Model-280-pt-70	0.0798005	0.640693
Model-280-pt-71	0.0810474	0.640693
Model-280-pt-72	0.0810474	0.645022
Model-280-pt-73	0.084788	0.645022
Model-280-pt-74	0.084788	0.65368
Model-280-pt-75	0.0860349	0.65368
Model-280-pt-76	0.0860349	0.658009
Model-280-pt-77	0.0885287	0.658009
Model-280-pt-78	0.0885287	0.666667
Model-280-pt-79	0.0897756	0.666667
Model-280-pt-80	0.0897756	0.675325
Model-280-pt-81	0.0935162	0.675325
Model-280-pt-82	0.0935162	0.692641
Model-280-pt-83	0.0947631	0.692641
Model-280-pt-84	0.0947631	0.709957
Model-280-pt-85	0.09601	0.709957
Model-280-pt-86	0.09601	0.727273
Model-280-pt-87	0.0985037	0.727273
Model-280-pt-88	0.0985037	0.731602
Model-280-pt-89	0.100998	0.731602
Model-280-pt-90	0.100998	0.735931
Model-280-pt-91	0.103491	0.735931
Model-280-pt-92	0.103491	0.744589
Model-280-pt-93	0.104738	0.744589
Model-280-pt-94	0.104738	0.753247
Model-280-pt-95	0.105985	0.753247
Model-280-pt-96	0.105985	0.770563
Model-280-pt-97	0.113466	0.770563
Model-280-pt-98	0.113466	0.78355
Model-280-pt-99	0.11596	0.78355
Model-280-pt-100	0.11596	0.792208
Model-280-pt-101	0.119701	0.792208
Model-280-pt-102	0.119701	0.796537
Model-280-pt-103	0.120948	0.796537
Model-280-pt-104	0.120948	0.800866
Model-280-pt-105	0.123441	0.800866
Model-280-pt-106	0.123441	0.805195
Model-280-pt-107	0.128429	0.805195
Model-280-pt-108	0.128429	0.809524
Model-280-pt-109	0.129676	0.809524
Model-280-pt-110	0.129676	0.813853
Model-280-pt-111	0.142145	0.813853
Model-280-pt-112	0.142145	0.822511
Model-280-pt-113	0.154613	0.822511
Model-280-pt-114	0.154613	0.82684
Model-280-pt-115	0.163342	0.82684
Model-280-pt-116	0.163342	0.831169
Model-280-pt-117	0.165835	0.831169
Model-280-pt-118	0.165835	0.835498
Model-280-pt-119	0.168329	0.835498
Model-280-pt-120	0.168329	0.844156
Model-280-pt-121	0.182045	0.844156
Model-280-pt-122	0.182045	0.848485
Model-280-pt-123	0.184539	0.848485
Model-280-pt-124	0.184539	0.852814
Model-280-pt-125	0.188279	0.852814
Model-280-pt-126	0.188279	0.857143
Model-280-pt-127	0.19202	0.857143
Model-280-pt-128	0.19202	0.87013
Model-280-pt-129	0.194514	0.87013
Model-280-pt-130	0.194514	0.874459
Model-280-pt-131	0.197007	0.874459
Model-280-pt-132	0.197007	0.878788
Model-280-pt-133	0.214464	0.878788
Model-280-pt-134	0.214464	0.883117
Model-280-pt-135	0.226933	0.883117
Model-280-pt-136	0.226933	0.887446
Model-280-pt-137	0.236908	0.887446
Model-280-pt-138	0.236908	0.891775
Model-280-pt-139	0.250623	0.891775
Model-280-pt-140	0.250623	0.896104
Model-280-pt-141	0.266833	0.896104
Model-280-pt-142	0.266833	0.900433
Model-280-pt-143	0.269327	0.900433
Model-280-pt-144	0.269327	0.904762
Model-280-pt-145	0.275561	0.904762
Model-280-pt-146	0.275561	0.909091
Model-280-pt-147	0.276808	0.909091
Model-280-pt-148	0.276808	0.91342
Model-280-pt-149	0.290524	0.91342
Model-280-pt-150	0.290524	0.917749
Model-280-pt-151	0.296758	0.917749
Model-280-pt-152	0.296758	0.922078
Model-280-pt-153	0.302993	0.922078
Model-280-pt-154	0.302993	0.926407
Model-280-pt-155	0.362843	0.926407
Model-280-pt-156	0.362843	0.930736
Model-280-pt-157	0.365337	0.930736
Model-280-pt-158	0.365337	0.935065
Model-280-pt-159	0.381546	0.935065
Model-280-pt-160	0.381546	0.939394
Model-280-pt-161	0.387781	0.939394
Model-280-pt-162	0.387781	0.943723
Model-280-pt-163	0.389027	0.943723
Model-280-pt-164	0.389027	0.948052
Model-280-pt-165	0.396509	0.948052
Model-280-pt-166	0.396509	0.952381
Model-280-pt-167	0.422693	0.952381
Model-280-pt-168	0.422693	0.95671
Model-280-pt-169	0.425187	0.95671
Model-280-pt-170	0.425187	0.961039
Model-280-pt-171	0.451372	0.961039
Model-280-pt-172	0.451372	0.965368
Model-280-pt-173	0.458853	0.965368
Model-280-pt-174	0.458853	0.969697
Model-280-pt-175	0.487531	0.969697
Model-280-pt-176	0.487531	0.974026
Model-280-pt-177	0.546135	0.974026
Model-280-pt-178	0.546135	0.978355
Model-280-pt-179	0.614713	0.978355
Model-280-pt-180	0.614713	0.982684
Model-280-pt-181	0.662095	0.982684
Model-280-pt-182	0.662095	0.987013
Model-280-pt-183	0.703242	0.987013
Model-280-pt-184	0.703242	0.991342
Model-280-pt-185	0.895262	0.991342
Model-280-pt-186	0.895262	0.995671
Model-280-pt-187	0.987531	0.995671
Model-280-pt-188	0.987531	1
Model-280-pt-189	1	1
Model-300-pt-0	0	0
Model-300-pt-1	0.00241255	0.0735294
Model-300-pt-2	0.00361882	0.122549
Model-300-pt-3	0.00361882	0.147059
Model-300-pt-4	0.00603136	0.147059
Model-300-pt-5	0.00603136	0.166667
Model-300-pt-6	0.00603136	0.171569
Model-300-pt-7	0.00603136	0.186275
Model-300-pt-8	0.00603136	0.196078
Model-300-pt-9	0.00844391	0.196078
Model-300-pt-10	0.00844391	0.210784
Model-300-pt-11	0.00965018	0.210784
Model-300-pt-12	0.00965018	0.22549
Model-300-pt-13	0.0120627	0.22549
Model-300-pt-14	0.0120627	0.245098
Model-300-pt-15	0.013269	0.245098
Model-300-pt-16	0.013269	0.25
Model-300-pt-17	0.0156815	0.259804
Model-300-pt-18	0.0156815	0.264706
Model-300-pt-19	0.0156815	0.27451
Model-300-pt-20	0.0156815	0.279412
Model-300-pt-21	0.0168878	0.284314
Model-300-pt-22	0.0168878	0.294118
Model-300-pt-23	0.0180941	0.294118
Model-300-pt-24	0.0180941	0.323529
Model-300-pt-25	0.0193004	0.323529
Model-300-pt-26	0.0193004	0.382353
Model-300-pt-27	0.0217129	0.382353
Model-300-pt-28	0.0217129	0.421569
Model-300-pt-29	0.0229192	0.421569
Model-300-pt-30	0.0229192	0.426471
Model-300-pt-31	0.0253317	0.426471
Model-300-pt-32	0.0253317	0.446078
Model-300-pt-33	0.0277443	0.446078
Model-300-pt-34	0.0277443	0.460784
Model-300-pt-35	0.0289505	0.460784
Model-300-pt-36	0.0289505	0.470588
Model-300-pt-37	0.0301568	0.470588
Model-300-pt-38	0.0301568	0.47549
Model-300-pt-39	0.0313631	0.47549
Model-300-pt-40	0.0313631	0.480392
Model-300-pt-41	0.0325694	0.480392
Model-300-pt-42	0.0325694	0.485294
Model-300-pt-43	0.0361882	0.485294
Model-300-pt-44	0.0361882	0.5
Model-300-pt-45	0.039807	0.5
Model-300-pt-46	0.039807	0.504902
Model-300-pt-47	0.0410133	0.504902
Model-300-pt-48	0.0410133	0.519608
Model-300-pt-49	0.0422195	0.519608
Model-300-pt-50	0.0422195	0.52451
Model-300-pt-51	0.0482509	0.52451
Model-300-pt-52	0.0482509	0.534314
Model-300-pt-53	0.0494572	0.534314
Model-300-pt-54	0.0494572	0.544118
Model-300-pt-55	0.0518697	0.544118
Model-300-pt-56	0.0518697	0.54902
Model-300-pt-57	0.053076	0.54902
Model-300-pt-58	0.053076	0.563725
Model-300-pt-59	0.0542823	0.563725
Model-300-pt-60	0.0542823	0.568627
Model-300-pt-61	0.0579011	0.568627
Model-300-pt-62	0.0579011	0.573529
Model-300-pt-63	0.0615199	0.573529
Model-300-pt-64	0.0615199	0.578431
Model-300-pt-65	0.0627262	0.578431
Model-300-pt-66	0.0627262	0.583333
Model-300-pt-67	0.0639324	0.583333
Model-300-pt-68	0.0639324	0.598039
Model-300-pt-69	0.0699638	0.598039
Model-300-pt-70	0.0699638	0.627451
Model-300-pt-71	0.0711701	0.627451
Model-300-pt-72	0.0711701	0.632353
Model-300-pt-73	0.0747889	0.632353
Model-300-pt-74	0.0747889	0.637255
Model-300-pt-75	0.079614	0.637255
Model-300-pt-76	0.079614	0.651961
Model-300-pt-77	0.0880579	0.651961
Model-300-pt-78	0.0880579	0.656863
Model-300-pt-79	0.0916767	0.656863
Model-300-pt-80	0.0916767	0.666667
Model-300-pt-81	0.092883	0.666667
Model-300-pt-82	0.092883	0.671569
Model-300-pt-83	0.0977081	0.671569
Model-300-pt-84	0.0977081	0.676471
Model-300-pt-85	0.0989144	0.676471
Model-300-pt-86	0.0989144	0.681373
Model-300-pt-87	0.101327	0.681373
Model-300-pt-88	0.101327	0.691176
Model-300-pt-89	0.102533	0.691176
Model-300-pt-90	0.102533	0.70098
Model-300-pt-91	0.106152	0.70098
Model-300-pt-92	0.106152	0.720588
Model-300-pt-93	0.107358	0.720588
Model-300-pt-94	0.107358	0.740196
Model-300-pt-95	0.108565	0.740196
Model-300-pt-96	0.108565	0.745098
Model-300-pt-97	0.109771	0.745098
Model-300-pt-98	0.109771	0.754902
Model-300-pt-99	0.112183	0.754902
Model-300-pt-100	0.112183	0.759804
Model-300-pt-101	0.114596	0.759804
Model-300-pt-102	0.114596	0.764706
Model-300-pt-103	0.118215	0.764706
Model-300-pt-104	0.118215	0.769608
Model-300-pt-105	0.119421	0.769608
Model-300-pt-106	0.119421	0.779412
Model-300-pt-107	0.120627	0.779412
Model-300-pt-108	0.120627	0.79902
Model-300-pt-109	0.127865	0.79902
Model-300-pt-110	0.127865	0.813725
Model-300-pt-111	0.130277	0.813725
Model-300-pt-112	0.130277	0.818627
Model-300-pt-113	0.135103	0.818627
Model-300-pt-114	0.135103	0.823529
Model-300-pt-115	0.136309	0.823529
Model-300-pt-116	0.136309	0.828431
Model-300-pt-117	0.138721	0.828431
Model-300-pt-118	0.138721	0.833333
Model-300-pt-119	0.143546	0.833333
Model-300-pt-120	0.143546	0.838235
Model-300-pt-121	0.144753	0.838235
Model-300-pt-122	0.144753	0.843137
Model-300-pt-123	0.156815	0.843137
Model-300-pt-124	0.156815	0.852941
Model-300-pt-125	0.168878	0.852941
Model-300-pt-126	0.168878	0.857843
Model-300-pt-127	0.18456	0.857843
Model-300-pt-128	0.18456	0.867647
Model-300-pt-129	0.201448	0.867647
Model-300-pt-130	0.201448	0.872549
Model-300-pt-131	0.205066	0.872549
Model-300-pt-132	0.205066	0.877451
Model-300-pt-133	0.208685	0.877451
Model-300-pt-134	0.208685	0.892157
Model-300-pt-135	0.214717	0.892157
Model-300-pt-136	0.214717	0.897059
Model-300-pt-137	0.231604	0.897059
Model-300-pt-138	0.231604	0.901961
Model-300-pt-139	0.243667	0.901961
Model-300-pt-140	0.243667	0.906863
Model-300-pt-141	0.253317	0.906863
Model-300-pt-142	0.253317	0.911765
Model-300-pt-143	0.266586	0.911765
Model-300-pt-144	0.266586	0.916667
Model-300-pt-145	0.282268	0.916667
Model-300-pt-146	0.282268	0.921569
Model-300-pt-147	0.28468	0.921569
Model-300-pt-148	0.28468	0.926471
Model-300-pt-149	0.290712	0.926471
Model-300-pt-150	0.290712	0.931373
Model-300-pt-151	0.313631	0.931373
Model-300-pt-152	0.313631	0.936275
Model-300-pt-153	0.37877	0.936275
Model-300-pt-154	0.37877	0.941176
Model-300-pt-155	0.381182	0.941176
Model-300-pt-156	0.381182	0.946078
Model-300-pt-157	0.396864	0.946078
Model-300-pt-158	0.396864	0.95098
Model-300-pt-159	0.402895	0.95098
Model-300-pt-160	0.402895	0.955882
Model-300-pt-161	0.404101	0.955882
Model-300-pt-162	0.404101	0.960784
Model-300-pt-163	0.468034	0.960784
Model-300-pt-164	0.468034	0.965686
Model-300-pt-165	0.475271	0.965686
Model-300-pt-166	0.475271	0.970588
Model-300-pt-167	0.503016	0.970588
Model-300-pt-168	0.503016	0.97549
Model-300-pt-169	0.55971	0.97549
Model-300-pt-170	0.55971	0.980392
Model-300-pt-171	0.626055	0.980392
Model-300-pt-172	0.626055	0.985294
Model-300-pt-173	0.671894	0.985294
Model-300-pt-174	0.671894	0.990196
Model-300-pt-175	0.711701	0.990196
Model-300-pt-176	0.711701	0.995098
Model-300-pt-177	0.987937	0.995098
Model-300-pt-178	0.987937	1
Model-300-pt-179	1	1
Model-320-pt-0	0	0
Model-320-pt-1	0.00350877	0.0786517
Model-320-pt-2	0.00467836	0.134831
Model-320-pt-3	0.00467836	0.162921
Model-320-pt-4	0.00701754	0.162921
Model-320-pt-5	0.00818713	0.179775
Model-320-pt-6	0.00818713	0.185393
Model-320-pt-7	0.00935673	0.196629
Model-320-pt-8	0.00935673	0.207865
Model-320-pt-9	0.0116959	0.207865
Model-320-pt-10	0.0116959	0.224719
Model-320-pt-11	0.0140351	0.224719
Model-320-pt-12	0.0140351	0.235955
Model-320-pt-13	0.0163743	0.235955
Model-320-pt-14	0.0163743	0.258427
Model-320-pt-15	0.0175439	0.258427
Model-320-pt-16	0.0175439	0.264045
Model-320-pt-17	0.019883	0.275281
Model-320-pt-18	0.0210526	0.275281
Model-320-pt-19	0.0210526	0.286517
Model-320-pt-20	0.0210526	0.292135
Model-320-pt-21	0.0222222	0.297753
Model-320-pt-22	0.0222222	0.308989
Model-320-pt-23	0.0233918	0.308989
Model-320-pt-24	0.0233918	0.314607
Model-320-pt-25	0.0245614	0.314607
Model-320-pt-26	0.0245614	0.337079
Model-320-pt-27	0.025731	0.337079
Model-320-pt-28	0.025731	0.342697
Model-320-pt-29	0.0269006	0.342697
Model-320-pt-30	0.0269006	0.398876
Model-320-pt-31	0.0292398	0.398876
Model-320-pt-32	0.0292398	0.44382
Model-320-pt-33	0.0304094	0.44382
Model-320-pt-34	0.0304094	0.449438
Model-320-pt-35	0.0327485	0.449438
Model-320-pt-36	0.0327485	0.47191
Model-320-pt-37	0.0350877	0.47191
Model-320-pt-38	0.0350877	0.488764
Model-320-pt-39	0.0362573	0.488764
Model-320-pt-40	0.0362573	0.494382
Model-320-pt-41	0.0385965	0.494382
Model-320-pt-42	0.0385965	0.5
Model-320-pt-43	0.0397661	0.5
Model-320-pt-44	0.0397661	0.505618
Model-320-pt-45	0.0409357	0.505618
Model-320-pt-46	0.0409357	0.511236
Model-320-pt-47	0.0444444	0.511236
Model-320-pt-48	0.0444444	0.522472
Model-320-pt-49	0.0491228	0.522472
Model-320-pt-50	0.0491228	0.52809
Model-320-pt-51	0.0526316	0.52809
Model-320-pt-52	0.0526316	0.533708
Model-320-pt-53	0.0608187	0.533708
Model-320-pt-54	0.0608187	0.544944
Model-320-pt-55	0.0619883	0.544944
Model-320-pt-56	0.0619883	0.55618
Model-320-pt-57	0.0643275	0.55618
Model-320-pt-58	0.0643275	0.561798
Model-320-pt-59	0.0654971	0.561798
Model-320-pt-60	0.0654971	0.567416
Model-320-pt-61	0.0666667	0.567416
Model-320-pt-62	0.0666667	0.573034
Model-320-pt-63	0.0678363	0.573034
Model-320-pt-64	0.0678363	0.578652
Model-320-pt-65	0.071345	0.578652
Model-320-pt-66	0.071345	0.58427
Model-320-pt-67	0.0748538	0.58427
Model-320-pt-68	0.0748538	0.589888
Model-320-pt-69	0.0760234	0.589888
Model-320-pt-70	0.0760234	0.595506
Model-320-pt-71	0.077193	0.595506
Model-320-pt-72	0.077193	0.61236
Model-320-pt-73	0.0830409	0.61236
Model-320-pt-74	0.0830409	0.634831
Model-320-pt-75	0.0865497	0.634831
Model-320-pt-76	0.0865497	0.640449
Model-320-pt-77	0.097076	0.640449
Model-320-pt-78	0.097076	0.651685
Model-320-pt-79	0.105263	0.651685
Model-320-pt-80	0.105263	0.657303
Model-320-pt-81	0.108772	0.657303
Model-320-pt-82	0.108772	0.662921
Model-320-pt-83	0.111111	0.662921
Model-320-pt-84	0.111111	0.668539
Model-320-pt-85	0.115789	0.668539
Model-320-pt-86	0.115789	0.674157
Model-320-pt-87	0.116959	0.674157
Model-320-pt-88	0.116959	0.679775
Model-320-pt-89	0.120468	0.679775
Model-320-pt-90	0.120468	0.685393
Model-320-pt-91	0.121637	0.685393
Model-320-pt-92	0.121637	0.691011
Model-320-pt-93	0.126316	0.691011
Model-320-pt-94	0.126316	0.713483
Model-320-pt-95	0.127485	0.713483
Model-320-pt-96	0.127485	0.735955
Model-320-pt-97	0.128655	0.735955
Model-320-pt-98	0.128655	0.741573
Model-320-pt-99	0.129825	0.741573
Model-320-pt-100	0.129825	0.752809
Model-320-pt-101	0.132164	0.752809
Model-320-pt-102	0.132164	0.758427
Model-320-pt-103	0.134503	0.758427
Model-320-pt-104	0.134503	0.764045
Model-320-pt-105	0.138012	0.764045
Model-320-pt-106	0.138012	0.769663
Model-320-pt-107	0.139181	0.769663
Model-320-pt-108	0.139181	0.775281
Model-320-pt-109	0.14152	0.775281
Model-320-pt-110	0.14152	0.797753
Model-320-pt-111	0.148538	0.797753
Model-320-pt-112	0.148538	0.808989
Model-320-pt-113	0.152047	0.808989
Model-320-pt-114	0.152047	0.814607
Model-320-pt-115	0.156725	0.814607
Model-320-pt-116	0.156725	0.820225
Model-320-pt-117	0.157895	0.820225
Model-320-pt-118	0.157895	0.825843
Model-320-pt-119	0.160234	0.825843
Model-320-pt-120	0.160234	0.831461
Model-320-pt-121	0.164912	0.831461
Model-320-pt-122	0.164912	0.837079
Model-320-pt-123	0.166082	0.837079
Model-320-pt-124	0.166082	0.842697
Model-320-pt-125	0.177778	0.842697
Model-320-pt-126	0.177778	0.853933
Model-320-pt-127	0.189474	0.853933
Model-320-pt-128	0.189474	0.859551
Model-320-pt-129	0.204678	0.859551
Model-320-pt-130	0.204678	0.865169
Model-320-pt-131	0.222222	0.865169
Model-320-pt-132	0.222222	0.870787
Model-320-pt-133	0.225731	0.870787
Model-320-pt-134	0.225731	0.876404
Model-320-pt-135	0.230409	0.876404
Model-320-pt-136	0.230409	0.88764
Model-320-pt-137	0.236257	0.88764
Model-320-pt-138	0.236257	0.893258
Model-320-pt-139	0.252632	0.893258
Model-320-pt-140	0.252632	0.898876
Model-320-pt-141	0.264327	0.898876
Model-320-pt-142	0.264327	0.904494
Model-320-pt-143	0.273684	0.904494
Model-320-pt-144	0.273684	0.910112
Model-320-pt-145	0.28655	0.910112
Model-320-pt-146	0.28655	0.91573
Model-320-pt-147	0.301754	0.91573
Model-320-pt-148	0.301754	0.921348
Model-320-pt-149	0.311111	0.921348
Model-320-pt-150	0.311111	0.926966
Model-320-pt-151	0.333333	0.926966
Model-320-pt-152	0.333333	0.932584
Model-320-pt-153	0.396491	0.932584
Model-320-pt-154	0.396491	0.938202
Model-320-pt-155	0.39883	0.938202
Model-320-pt-156	0.39883	0.94382
Model-320-pt-157	0.414035	0.94382
Model-320-pt-158	0.414035	0.949438
Model-320-pt-159	0.419883	0.949438
Model-320-pt-160	0.419883	0.955056
Model-320-pt-161	0.421053	0.955056
Model-320-pt-162	0.421053	0.960674
Model-320-pt-163	0.491228	0.960674
Model-320-pt-164	0.491228	0.966292
Model-320-pt-165	0.518129	0.966292
Model-320-pt-166	0.518129	0.97191
Model-320-pt-167	0.573099	0.97191
Model-320-pt-168	0.573099	0.977528
Model-320-pt-169	0.637427	0.977528
Model-320-pt-170	0.637427	0.983146
Model-320-pt-171	0.681871	0.983146
Model-320-pt-172	0.681871	0.988764
Model-320-pt-173	0.720468	0.988764
Model-320-pt-174	0.720468	0.994382
Model-320-pt-175	0.988304	0.994382
Model-320-pt-176	0.988304	1
Model-320-pt-177	1	1
Specialist-1-overall	0.578875	0.850909
Specialist-2-overall	0.536212	0.836431
Specialist-3-overall	0.478621	0.807971
Specialist-1-he-within-500u	0.459534	0.792727
Specialist-2-he-within-500u	0.428969	0.765799
Specialist-3-he-within-500u	0.408276	0.73913
Specialist-1-he-within-1DD	0.552812	0.843636
Specialist-2-he-within-1DD	0.552925	0.847584
Specialist-3-he-within-1DD	0.497931	0.815217
Specialist-1-he-within-2DD	0.618656	0.894545
Specialist-2-he-within-2DD	0.637883	0.903346
Specialist-3-he-within-2DD	0.566897	0.884058

## Sheet: fig-3
Prediction-of-Interest	Subsample-fraction	AUC
Center Point Thickness >= 250 microns	0.0625	0.774542
Center Point Thickness >= 250 microns	0.125	0.831567
Center Point Thickness >= 250 microns	0.25	0.856359
Center Point Thickness >= 250 microns	0.5	0.871183
Center Point Thickness >= 250 microns	1	0.890844
Subretinal Fluid Presence	0.0625	0.819745
Subretinal Fluid Presence	0.125	0.850532
Subretinal Fluid Presence	0.25	0.857249
Subretinal Fluid Presence	0.5	0.865472
Subretinal Fluid Presence	1	0.878074
Intraretinal Fluid Presence	0.0625	0.788601
Intraretinal Fluid Presence	0.125	0.817835
Intraretinal Fluid Presence	0.25	0.820988
Intraretinal Fluid Presence	0.5	0.830114
Intraretinal Fluid Presence	1	0.831775

## Sheet: fig-4
Data-item	1-Specificity	Sensitivity
Model-pt-0	0	0
Model-pt-1	0	0.012987
Model-pt-2	0	0.038961
Model-pt-3	0.00219058	0.038961
Model-pt-4	0.00219058	0.0519481
Model-pt-5	0.00328587	0.0519481
Model-pt-6	0.00328587	0.207792
Model-pt-7	0.00547645	0.207792
Model-pt-8	0.00547645	0.25974
Model-pt-9	0.00766703	0.25974
Model-pt-10	0.00766703	0.272727
Model-pt-11	0.00876232	0.272727
Model-pt-12	0.00876232	0.285714
Model-pt-13	0.00985761	0.285714
Model-pt-14	0.00985761	0.311688
Model-pt-15	0.0164294	0.311688
Model-pt-16	0.0164294	0.337662
Model-pt-17	0.0208105	0.337662
Model-pt-18	0.0208105	0.350649
Model-pt-19	0.0219058	0.350649
Model-pt-20	0.0219058	0.363636
Model-pt-21	0.0394304	0.363636
Model-pt-22	0.0394304	0.376623
Model-pt-23	0.0438116	0.376623
Model-pt-24	0.0438116	0.415584
Model-pt-25	0.0460022	0.415584
Model-pt-26	0.0460022	0.428571
Model-pt-27	0.0547645	0.428571
Model-pt-28	0.0547645	0.441558
Model-pt-29	0.0580504	0.441558
Model-pt-30	0.0580504	0.454545
Model-pt-31	0.067908	0.454545
Model-pt-32	0.067908	0.467532
Model-pt-33	0.0690033	0.467532
Model-pt-34	0.0690033	0.480519
Model-pt-35	0.0700986	0.480519
Model-pt-36	0.0700986	0.506494
Model-pt-37	0.0733844	0.506494
Model-pt-38	0.0733844	0.519481
Model-pt-39	0.075575	0.519481
Model-pt-40	0.075575	0.532468
Model-pt-41	0.0788609	0.532468
Model-pt-42	0.0788609	0.545455
Model-pt-43	0.0843373	0.545455
Model-pt-44	0.0843373	0.558442
Model-pt-45	0.0854326	0.558442
Model-pt-46	0.0854326	0.584416
Model-pt-47	0.0974808	0.584416
Model-pt-48	0.0974808	0.597403
Model-pt-49	0.109529	0.597403
Model-pt-50	0.109529	0.61039
Model-pt-51	0.110624	0.61039
Model-pt-52	0.110624	0.623377
Model-pt-53	0.11391	0.623377
Model-pt-54	0.11391	0.636364
Model-pt-55	0.123768	0.636364
Model-pt-56	0.123768	0.649351
Model-pt-57	0.135816	0.649351
Model-pt-58	0.135816	0.662338
Model-pt-59	0.145674	0.662338
Model-pt-60	0.145674	0.675325
Model-pt-61	0.150055	0.675325
Model-pt-62	0.150055	0.688312
Model-pt-63	0.165389	0.688312
Model-pt-64	0.165389	0.701299
Model-pt-65	0.170865	0.701299
Model-pt-66	0.170865	0.714286
Model-pt-67	0.175246	0.714286
Model-pt-68	0.175246	0.727273
Model-pt-69	0.270537	0.727273
Model-pt-70	0.270537	0.74026
Model-pt-71	0.28149	0.74026
Model-pt-72	0.28149	0.753247
Model-pt-73	0.28368	0.753247
Model-pt-74	0.28368	0.766234
Model-pt-75	0.286966	0.766234
Model-pt-76	0.286966	0.779221
Model-pt-77	0.297919	0.779221
Model-pt-78	0.297919	0.792208
Model-pt-79	0.312158	0.792208
Model-pt-80	0.312158	0.805195
Model-pt-81	0.32092	0.805195
Model-pt-82	0.32092	0.818182
Model-pt-83	0.335159	0.818182
Model-pt-84	0.335159	0.831169
Model-pt-85	0.370208	0.831169
Model-pt-86	0.370208	0.844156
Model-pt-87	0.385542	0.844156
Model-pt-88	0.385542	0.857143
Model-pt-89	0.387733	0.857143
Model-pt-90	0.387733	0.87013
Model-pt-91	0.405257	0.87013
Model-pt-92	0.405257	0.909091
Model-pt-93	0.433735	0.909091
Model-pt-94	0.433735	0.922078
Model-pt-95	0.533406	0.922078
Model-pt-96	0.533406	0.935065
Model-pt-97	0.54874	0.935065
Model-pt-98	0.54874	0.948052
Model-pt-99	0.665936	0.948052
Model-pt-100	0.665936	0.961039
Model-pt-101	0.777656	0.961039
Model-pt-102	0.777656	0.974026
Model-pt-103	0.878423	0.974026
Model-pt-104	0.878423	0.987013
Model-pt-105	0.938664	0.987013
Model-pt-106	0.938664	1
Model-pt-107	1	1
Eyepacs grader	0.210296	0.545455

## Sheet: fig-5
Extracted Region	Extraction multiplier in disc diameters	AUC
Fovea	0.05	0.576122
Fovea	0.125	0.624985
Fovea	0.25	0.742568
Fovea	0.5	0.831858
Fovea	1	0.865595
Fovea	1.5	0.86599
Fovea	2	0.877878
Fovea	2.5	0.891889
Optic Disk	0.05	0.568141
Optic Disk	0.125	0.561205
Optic Disk	0.25	0.59332
Optic Disk	0.5	0.564332
Optic Disk	1	0.750694
Optic Disk	1.5	0.755325
Optic Disk	2	0.789364
Optic Disk	2.5	0.834166

## Sheet: table-1-development
Age	Gender	Central Retinal Thickness	Subretinal Fluid Presence	Intraretinal Fluid Presence
53	M	242	No	No
64	F	185	No	No
53	M	181	No	No
67	F	259	No	Yes
65	M	195	No	No
66	M	187	No	No
60	M	192	No	No
66	M	214	No	No
48	F	157	No	No
51	M	212	No	No
49	M	434	No	Yes
54	M	460	No	Yes
54	M	185	No	No
52	F	226	No	No
42	M	178	No	No
48	F	168	No	No
32	F	274	No	Yes
44	M	225	No	Yes
65	M	217	No	No
62	M	403	No	Yes
48	M	186	No	Yes
39	M	238	No	No
66	M	845	Yes	Yes
62	F	212	No	No
61	M	223	No	No
48	F	186	No	Yes
41	M	305	No	Yes
58	M	158	No	No
47	F	199	No	No
47	M	217	No	Yes
50	F	186	No	No
48	M	204	No	No
41	F	592	Yes	Yes
62	F	216	No	No
64	M	116	No	No
84	M	182	No	No
56	M	171	No	No
55	M	133	No	No
62	M	175	No	No
58	F	315	Yes	Yes
36	F	316	No	Yes
57	F	217	No	No
55	M	475	No	Yes
53	F	204	No	No
53	F	258	Yes	Yes
48	F	196	No	No
73	F	191	No	Yes
52	M	236	No	No
67	F	235	No	No
59	M	1251	Yes	Yes
71	M	210	No	No
58	F	190	No	No
51	F	664	Yes	Yes
51	M	233	No	No
53	M	295	No	Yes
65	F	389	No	Yes
64	F	138	No	No
44	F	271	Yes	Yes
51	M	733	Yes	Yes
46	M	181	No	No
21	M	206	No	No
66	M	176	No	No
59	M	665	No	Yes
75	M	790	Yes	Yes
56	F	382	Yes	Yes
57	F	285	No	Yes
52	M	217	No	No
34	F	271	No	No
59	M	279	No	Yes
50	M	271	No	Yes
47	M	275	Yes	Yes
65	M	173	No	No
38	F	181	No	No
48	M	232	No	No
68	M	186	No	No
44	F	470	No	Yes
31	M	289	No	No
50	F	183	No	No
53	F	220	No	No
48	M	201	No	Yes
23	F	186	No	No
61	F	204	No	No
42	F	374	Yes	Yes
54	M	177	No	No
54	M	222	No	Yes
72	M	166	No	No
54	F	211	No	Yes
55	M	232	No	Yes
50	F	201	No	Yes
53	M	204	No	No
56	F	191	No	Yes
56	F	222	No	No
58	M	197	No	No
50	M	1018	Yes	Yes
62	F	196	No	No
40	F	240	No	No
48	M	151	No	No
77	F	160	No	No
64	F	104	No	No
58	F	350	No	Yes
51	F	266	No	Yes
50	F	165	No	No
49	M	214	No	No
77	M	188	No	Yes
47	F	185	No	Yes
51	M	211	No	No
53	M	203	No	No
62	F	687	No	Yes
72	M	170	No	No
64	F	191	No	Yes
64	M	196	Yes	Yes
71	F	191	No	No
58	F	227	No	No
62	M	143	No	Yes
56	F	339	No	Yes
72	M	204	No	No
75	F	206	No	No
71	F	209	No	Yes
27	M	230	Yes	Yes
48	M	212	No	No
36	F	219	No	Yes
52	F	201	No	No
82	M	124	No	No
66	M	1369	Yes	Yes
43	F	393	No	Yes
60	M	209	No	No
53	M	865	No	Yes
73	M	230	No	No
54	M	209	No	No
71	F	174	No	No
58	F	670	Yes	Yes
66	M	239	Yes	Yes
52	F	773	Yes	Yes
60	M	761	Yes	Yes
71	M	199	No	No
62	M	225	No	Yes
69	F	233	No	No
54	F	192	No	No
59	M	216	No	Yes
47	M	183	No	No
48	F	215	No	Yes
69	F	318	Yes	Yes
61	M	398	No	Yes
62	M	212	No	No
45	M	175	No	No
80	M	201	No	No
60	F	382	No	Yes
23	M	181	No	Yes
50	M	339	No	Yes
71	M	391	Yes	Yes
31	F	194	No	No
54	M	400	No	Yes
43	M	176	No	No
52	F	189	No	No
58	F	197	No	Yes
80	M	173	No	No
61	M	213	No	No
42	F	197	No	No
59	M	260	No	Yes
56	M	288	Yes	Yes
53	M	171	No	No
45	F	229	No	Yes
49	M	209	No	No
60	M	215	No	No
58	M	181	No	No
51	F	196	No	No
64	M	147	No	No
56	M	199	No	No
53	M	194	No	No
52	M	204	No	No
46	F	176	No	No
48	M	183	No	No
57	M	315	No	Yes
73	M	150	No	No
51	F	233	No	No
47	M	299	No	Yes
52	F	280	Yes	Yes
67	F	126	No	Yes
47	M	279	No	Yes
59	M	491	No	Yes
54	F	215	No	No
60	M	172	No	Yes
64	M	201	No	No
61	M	645	Yes	Yes
55	F	165	No	No
44	F	395	No	Yes
70	F	257	No	Yes
46	F	218	No	No
49	F	214	No	No
53	F	192	No	No
48	M	189	No	Yes
76	F	172	No	No
51	M	305	Yes	Yes
43	F	409	Yes	Yes
20	M	571	Yes	Yes
58	M	414	Yes	No
48	M	173	No	Yes
74	F	163	No	No
62	M	204	No	No
72	M	204	No	No
52	M	178	No	No
52	M	302	No	Yes
65	M	181	No	No
75	M	194	No	No
76	M	176	No	No
61	F	212	No	No
55	F	229	Yes	Yes
59	M	195	No	No
72	F	324	No	Yes
56	F	177	No	No
65	F	358	No	Yes
60	M	204	No	Yes
59	M	181	No	Yes
55	M	172	No	No
52	M	230	Yes	No
39	F	243	No	Yes
55	M	155	No	No
48	M	215	No	No
56	M	214	No	Yes
54	M	190	No	No
50	F	187	No	No
60	M	160	No	No
52	M	559	Yes	Yes
65	M	159	No	Yes
61	M	237	No	No
50	M	202	No	Yes
42	F	266	Yes	Yes
56	M	181	No	Yes
60	M	164	No	No
61	M	669	Yes	Yes
64	M	184	No	No
56	M	602	Yes	Yes
57	M	305	No	Yes
49	F	246	No	Yes
63	M	181	No	No
55	M	281	Yes	Yes
50	M	431	Yes	Yes
73	M	168	No	Yes
52	M	230	No	No
52	M	388	Yes	Yes
44	M	586	Yes	Yes
79	F	189	No	No
71	M	248	No	No
59	M	212	No	No
51	M	266	No	Yes
40	F	276	No	Yes
69	M	215	No	No
61	M	181	No	No
66	M	553	Yes	Yes
50	M	225	No	No
55	M	199	No	No
53	M	227	Yes	No
75	F	221	No	Yes
67	F	378	No	Yes
47	M	396	No	Yes
54	M	167	No	No
64	M	464	Yes	Yes
50	M	212	No	No
45	M	181	No	Yes
51	M	202	No	No
30	M	199	No	No
50	M	228	No	Yes
49	M	181	No	No
56	M	203	No	No
52	M	201	Yes	Yes
65	M	174	No	Yes
33	M	295	No	No
46	M	220	No	No
57	F	194	No	Yes
60	M	244	No	Yes
50	F	212	No	Yes
66	M	155	No	No
48	M	303	No	No
58	M	197	No	No
65	F	207	No	No
66	F	258	No	Yes
64	M	181	No	No
51	F	227	No	No
64	M	468	Yes	Yes
59	F	480	Yes	Yes
58	M	577	Yes	Yes
60	M	240	No	Yes
62	F	251	No	No
56	F	209	No	No
38	F	212	No	No
70	M	188	No	No
63	F	643	No	Yes
44	M	256	No	No
55	M	204	No	Yes
78	M	197	No	No
66	M	624	Yes	Yes
62	M	228	No	No
62	M	598	No	Yes
50	M	243	No	Yes
48	M	182	No	No
62	M	129	No	No
57	M	243	No	Yes
53	F	127	No	No
69	M	173	No	No
50	M	168	No	No
41	M	357	No	Yes
57	M	202	No	No
58	F	375	Yes	Yes
72	M	191	No	No
60	M	201	No	No
56	F	194	No	No
69	F	213	No	No
53	F	434	Yes	Yes
74	F	198	Yes	Yes
63	M	176	No	No
45	M	216	No	Yes
52	M	194	No	No
54	M	179	No	No
57	M	227	No	No
53	M	307	No	Yes
49	M	184	No	No
67	M	165	No	No
47	M	504	Yes	Yes
40	M	163	No	No
57	M	250	Yes	Yes
55	M	185	No	No
57	F	330	No	Yes
49	F	185	No	No
61	F	274	No	Yes
60	M	359	Yes	Yes
39	M	223	No	No
72	M	155	No	No
59	F	197	No	Yes
67	F	269	No	No
48	M	205	No	No
40	F	230	No	No
58	M	242	No	No
54	M	230	No	Yes
74	F	168	No	No
57	M	266	Yes	Yes
56	F	165	No	No
53	M	412	No	Yes
61	M	478	No	Yes
58	F	213	No	No
63	M	241	No	Yes
55	M	222	No	Yes
68	M	207	No	No
67	F	316	Yes	Yes
56	M	178	No	No
56	F	157	No	No
50	M	216	Yes	No
67	M	220	No	Yes
74	M	191	No	No
41	M	702	Yes	Yes
64	M	206	No	No
51	F	200	No	No
49	M	201	Yes	No
68	F	266	No	No
61	F	177	No	Yes
54	F	246	No	Yes
57	M	763	Yes	Yes
61	F	350	Yes	Yes
63	F	244	No	No
64	F	163	No	No
46	M	181	No	Yes
39	M	598	Yes	Yes
58	M	819	Yes	Yes
79	M	182	No	No
26	M	246	Yes	Yes
60	F	639	Yes	Yes
57	M	194	No	No
57	F	168	No	No
70	M	398	No	Yes
48	M	351	Yes	Yes
44	M	214	No	No
50	M	191	No	No
69	F	217	No	No
59	F	249	No	No
60	F	250	No	No
55	M	181	No	Yes
52	F	281	No	Yes
48	M	228	No	No
48	F	192	No	Yes
67	F	409	No	Yes
65	F	246	No	Yes
50	M	172	No	No
66	F	215	No	No
54	M	132	No	No
46	M	210	No	Yes
67	M	188	No	No
61	F	378	Yes	Yes
58	F	207	No	No
53	M	184	No	Yes
67	M	186	No	No
61	F	967	Yes	Yes
73	M	186	No	No
62	M	193	No	Yes
66	M	194	No	Yes
78	M	188	No	No
50	M	196	No	No
71	M	186	No	No
59	M	506	Yes	Yes
43	M	216	No	No
57	M	437	Yes	Yes
49	M	779	Yes	Yes
72	M	222	No	No
36	M	196	No	No
50	M	192	No	No
62	M	159	No	No
46	F	399	No	Yes
41	M	204	No	Yes
58	M	362	No	Yes
46	F	186	No	No
50	M	212	No	No
64	M	825	Yes	Yes
77	M	221	No	No
51	M	188	No	No
61	M	169	Yes	Yes
36	M	176	No	No
73	F	180	No	Yes
62	M	171	No	No
37	F	192	No	No
66	M	197	No	No
73	M	157	No	No
55	F	212	No	No
59	M	178	No	Yes
53	M	179	No	No
54	M	463	No	Yes
82	M	225	No	No
52	M	152	No	No
55	M	181	No	No
54	M	156	No	No
55	F	207	No	No
78	M	191	No	No
57	F	270	No	Yes
53	M	201	No	Yes
65	M	211	No	No
52	F	263	Yes	Yes
55	M	225	No	No
80	F	173	No	No
40	F	565	Yes	Yes
82	F	190	No	No
63	F	176	No	No
60	F	261	Yes	Yes
51	F	745	Yes	Yes
62	M	413	No	Yes
52	F	238	No	No
61	F	328	Yes	Yes
57	M	156	No	No
42	M	150	No	No
69	M	191	No	No
46	M	146	No	No
51	F	187	No	Yes
38	F	176	No	No
52	M	199	No	Yes
85	M	149	No	No
47	M	314	No	Yes
55	M	189	No	No
54	F	277	No	Yes
76	M	145	No	Yes
53	M	248	Yes	Yes
45	F	136	Yes	Yes
69	M	153	No	Yes
60	M	351	No	Yes
49	M	207	No	No
57	M	176	No	No
61	M	209	No	No
34	M	205	No	No
75	F	193	No	No
42	M	189	No	No
45	M	242	No	Yes
50	F	393	No	Yes
58	F	279	No	Yes
54	M	190	No	No
70	M	377	No	Yes
59	F	210	No	No
66	M	406	No	Yes
39	F	312	No	No
62	F	206	No	No
37	M	182	No	No
78	M	170	No	No
46	F	223	No	No
52	M	310	No	Yes
36	F	182	No	No
70	M	182	No	No
57	F	416	No	Yes
52	M	188	No	Yes
47	M	183	No	No
44	M	191	No	No
52	F	216	No	No
55	F	199	No	No
37	M	199	No	No
59	M	376	Yes	Yes
58	M	359	Yes	Yes
36	M	180	No	No
59	F	163	No	Yes
72	M	199	No	No
47	M	498	No	Yes
34	M	279	Yes	Yes
50	M	189	No	No
52	M	222	No	No
57	M	222	No	Yes
63	F	238	No	No
62	M	193	No	No
61	M	201	No	No
48	M	179	No	No
48	M	162	No	No
57	M	305	No	No
44	F	215	No	No
55	M	220	No	No
49	F	523	No	Yes
61	M	209	No	No
72	M	196	No	No
62	M	229	No	No
64	M	195	No	No
69	M	183	No	Yes
60	F	284	No	Yes
49	F	196	No	No
42	M	644	Yes	Yes
55	M	191	No	No
53	F	202	No	No
58	M	181	No	No
60	M	155	No	No
65	M	216	No	No
55	F	215	Yes	Yes
57	M	400	Yes	Yes
67	M	194	No	No
52	M	215	No	Yes
56	M	377	Yes	Yes
47	M	189	No	Yes
46	F	218	No	No
60	M	199	No	No
64	F	262	Yes	Yes
51	M	245	No	Yes
71	F	336	Yes	Yes
36	F	181	No	No
47	F	228	No	Yes
61	M	304	No	Yes
62	F	176	No	No
35	F	1109	Yes	Yes
54	M	616	No	Yes
63	M	228	No	No
51	F	194	No	No
62	F	235	No	No
74	M	351	No	Yes
53	M	176	No	Yes
52	M	284	Yes	Yes
66	F	209	No	No
62	F	202	No	No
62	M	177	No	No
60	M	241	No	No
51	M	237	No	No
45	M	242	No	No
53	F	201	No	Yes
48	F	176	No	No
49	M	195	No	No
54	M	222	No	No
59	M	183	No	No
60	F	530	Yes	Yes
61	M	197	No	No
69	M	191	No	No
47	M	148	No	Yes
55	M	192	No	No
47	F	421	Yes	Yes
62	F	172	No	No
57	F	276	No	Yes
58	F	196	No	No
65	M	259	No	Yes
61	M	201	No	Yes
61	M	232	No	No
46	M	196	No	No
57	F	309	No	Yes
33	F	327	Yes	Yes
69	M	186	No	No
66	M	542	Yes	Yes
69	M	181	No	No
67	F	201	No	Yes
57	F	697	Yes	Yes
78	F	168	No	No
59	M	190	No	Yes
65	F	351	Yes	Yes
77	M	159	No	Yes
61	F	222	No	Yes
70	F	196	No	No
67	F	168	No	Yes
44	F	185	No	Yes
55	F	217	No	No
68	F	208	No	No
60	F	325	Yes	Yes
47	M	194	No	No
71	M	553	Yes	Yes
62	F	194	No	No
56	F	334	No	Yes
56	M	434	Yes	Yes
58	M	250	No	No
56	F	193	No	No
68	F	230	No	No
46	F	210	No	Yes
60	M	168	No	No
43	M	181	No	Yes
60	F	551	No	Yes
73	M	186	No	No
41	F	339	No	Yes
51	M	196	Yes	No
58	M	239	No	Yes
60	M	423	No	Yes
56	F	232	No	No
63	F	173	No	No
66	M	356	Yes	Yes
45	F	204	No	No
43	F	198	No	No
55	F	224	No	No
63	M	181	No	No
38	M	199	No	No
40	M	274	No	Yes
49	M	261	No	Yes
62	F	201	No	Yes
45	M	237	No	Yes
50	M	195	No	No
44	F	191	No	No
54	M	210	No	No
56	M	192	No	No
67	M	237	No	Yes
63	F	893	No	Yes
55	F	976	Yes	Yes
63	M	679	Yes	Yes
68	M	287	No	No
50	M	194	No	No
50	F	206	No	No
55	F	157	No	No
54	F	413	No	Yes
59	F	186	No	No
49	M	177	No	No
72	M	178	No	No
55	F	204	No	Yes
62	M	379	No	Yes
60	M	204	No	No
48	F	787	Yes	Yes
66	M	181	No	No
61	M	191	No	No
58	F	192	No	No
48	F	341	No	Yes
45	F	186	No	No
46	M	237	No	No
49	M	211	No	Yes
55	F	452	Yes	Yes
55	F	168	No	Yes
48	M	235	Yes	Yes
56	F	165	No	No
47	F	542	Yes	Yes
66	M	305	Yes	Yes
57	M	229	No	No
52	F	212	No	No
76	M	193	No	No
47	F	274	Yes	Yes
63	F	514	Yes	Yes
43	F	248	No	Yes
43	M	214	No	No
71	M	191	No	No
61	M	196	No	No
26	F	222	No	No
45	M	109	No	No
43	M	195	No	No
53	F	173	No	No
64	M	191	No	No
53	F	217	No	Yes
50	F	176	No	No
44	M	462	Yes	Yes
42	F	306	Yes	Yes
55	M	184	No	No
60	F	352	Yes	Yes
41	M	215	No	No
81	M	311	Yes	Yes
60	F	227	No	No
43	M	217	Yes	Yes
44	M	240	No	Yes
56	F	203	No	Yes
52	F	372	No	Yes
54	M	192	No	No
47	M	213	No	Yes
50	M	212	No	No
58	F	205	No	No
54	M	638	No	Yes
48	M	206	No	No
62	M	155	No	No
39	F	204	No	No
55	F	169	No	No
59	M	197	No	No
59	M	252	No	Yes
60	F	403	No	Yes
38	F	199	No	Yes
53	M	235	No	Yes
60	F	332	No	Yes
53	F	178	No	No
47	M	195	No	Yes
49	M	222	No	No
61	F	191	No	No
61	M	223	No	No
62	F	308	No	Yes
50	M	263	No	Yes
51	M	220	No	Yes
54	F	194	No	No
42	F	245	No	Yes
63	M	206	No	No
54	M	241	No	Yes
52	F	226	No	Yes
56	M	196	No	No
52	M	462	Yes	Yes
51	M	184	No	No
69	F	178	No	No
46	M	317	Yes	Yes
57	F	442	No	Yes
51	M	449	Yes	Yes
50	M	202	No	No
67	M	509	Yes	Yes
51	F	297	No	Yes
57	M	166	No	No
47	M	684	Yes	Yes
52	F	326	Yes	Yes
48	F	225	No	No
41	F	234	No	No
50	F	355	No	Yes
49	M	209	No	No
64	F	170	No	Yes
43	M	204	No	No
49	F	207	No	Yes
60	F	139	No	No
59	M	206	No	Yes
62	M	197	No	No
43	F	194	No	No
63	M	192	No	No
72	F	186	No	No
60	M	221	No	No
52	F	266	No	Yes
53	F	211	No	Yes
55	M	254	No	Yes
56	F	199	No	No
53	M	176	No	No
52	M	199	No	Yes
45	F	327	Yes	Yes
66	M	209	No	Yes
87	F	155	No	No
48	M	174	No	No
-	M	181	No	No
56	F	190	No	No
71	M	195	No	No
70	M	168	No	No
60	F	257	Yes	Yes
61	F	184	No	No
39	F	416	Yes	Yes
56	M	204	No	Yes
63	M	389	No	Yes
67	M	707	No	Yes
65	M	734	Yes	Yes
67	M	204	No	Yes
57	M	178	No	Yes
58	M	192	No	No
52	M	196	No	No
57	M	233	No	No
49	F	141	No	No
53	M	744	Yes	Yes
55	M	231	No	No
52	F	581	No	Yes
61	F	223	No	No
57	F	194	No	No
45	M	217	No	Yes
51	M	222	No	No
51	F	253	No	Yes
53	F	152	No	Yes
28	M	202	No	No
42	M	645	No	Yes
59	M	457	Yes	Yes
59	F	235	No	Yes
56	F	646	Yes	Yes
45	M	148	No	No
33	F	181	No	No
54	F	220	No	No
59	F	161	No	Yes
67	F	715	Yes	Yes
60	M	205	No	No
47	M	209	No	Yes
56	F	258	No	Yes
69	F	179	No	No
60	F	839	No	Yes
34	M	204	No	No
54	M	196	No	No
67	F	162	Yes	Yes
58	F	213	No	No
61	M	390	No	No
75	M	188	No	No
51	F	498	No	Yes
56	F	140	No	No
50	M	720	Yes	Yes
47	M	222	No	No
72	M	142	No	No
29	F	768	Yes	Yes
53	M	179	No	No
45	M	185	No	No
50	F	225	No	No
69	F	232	No	No
62	M	307	Yes	Yes
52	F	542	Yes	Yes
52	M	431	Yes	Yes
60	F	269	No	Yes
39	M	261	Yes	Yes
49	F	373	Yes	Yes
63	M	188	No	No
45	M	264	No	Yes
48	M	176	No	No
56	F	215	No	No
53	M	263	No	Yes
61	F	226	No	Yes
64	F	188	No	Yes
45	M	212	No	No
28	F	615	Yes	Yes
58	M	216	No	No
67	M	198	No	No
50	M	195	No	No
52	M	215	No	Yes
61	M	235	No	Yes
59	M	395	No	Yes
60	M	209	No	No
46	M	338	Yes	Yes
56	M	168	No	Yes
33	M	235	No	No
59	M	200	No	No
57	M	171	No	No
48	M	217	No	No
48	M	304	Yes	Yes
30	M	167	No	No
67	F	922	Yes	Yes
60	M	439	Yes	Yes
45	F	204	No	No
63	F	217	No	Yes
76	M	181	No	Yes
55	F	275	No	Yes
58	M	212	No	No
81	M	199	No	Yes
55	M	261	No	Yes
47	F	472	No	Yes
52	M	235	No	No
65	M	223	No	No
57	F	227	No	Yes
71	M	359	Yes	Yes
59	M	350	Yes	Yes
51	M	173	No	No
46	F	277	No	Yes
51	F	405	Yes	Yes
54	F	274	Yes	Yes
74	M	170	No	No
66	M	203	No	No
37	M	205	No	No
63	M	168	No	No
39	F	137	No	No
43	M	242	No	No
52	F	264	No	Yes
34	F	439	Yes	Yes
52	M	124	No	No
48	M	189	No	No
59	M	200	No	No
50	M	189	No	No
57	F	335	Yes	Yes
54	M	170	No	Yes
50	M	220	No	No
45	F	290	Yes	Yes
55	F	194	No	No
48	F	451	Yes	Yes
70	M	281	Yes	Yes
48	M	148	No	No
71	M	196	No	No
79	M	432	No	Yes
26	M	206	No	No
55	M	194	No	No
55	F	222	No	Yes
38	F	191	No	No
65	M	176	No	No
58	F	197	No	No
24	M	173	No	No
55	M	475	Yes	Yes
50	M	301	No	Yes
63	M	236	No	No
68	M	292	Yes	Yes
52	F	349	No	Yes
48	F	231	No	Yes
60	M	199	No	No
64	M	209	No	No
54	F	189	No	No
67	M	188	No	No
67	M	201	No	No
58	F	230	No	No
64	F	198	No	No
55	F	496	No	Yes
46	M	277	Yes	Yes
59	M	210	No	No
48	M	217	No	Yes
56	F	196	No	No
73	M	184	No	No
57	F	206	No	No
61	M	349	Yes	Yes
62	M	197	No	No
55	F	150	No	Yes
40	M	180	No	No
54	M	225	No	Yes
75	M	178	No	No
77	M	216	No	No
53	M	695	Yes	Yes
65	F	211	Yes	Yes
53	F	803	Yes	Yes
60	M	238	No	Yes
68	M	157	No	No
31	M	183	No	No
46	M	188	No	No
51	M	186	No	No
55	M	240	No	No
66	M	201	No	No
56	F	235	No	Yes
69	F	189	No	No
59	F	207	No	No
50	F	211	No	No
61	M	173	No	No
59	F	767	Yes	Yes
48	M	268	No	Yes
59	F	275	No	Yes
47	F	871	Yes	Yes
65	F	165	No	No
54	F	191	No	No
56	M	228	No	Yes
60	F	214	No	No
54	F	214	No	No
56	M	254	Yes	No
38	F	332	Yes	Yes
54	F	203	No	No
49	M	277	No	Yes
56	M	201	No	No
60	F	176	No	No
80	F	207	No	No
33	M	199	No	No
26	F	629	Yes	No
58	F	157	No	Yes
34	M	345	No	Yes
62	M	214	No	No
59	M	160	No	No
76	M	197	No	No
49	M	198	No	Yes
42	M	208	No	No
54	M	265	No	Yes
68	M	222	No	No
78	F	249	No	Yes
73	M	180	No	No
56	M	181	No	No
58	F	264	No	Yes
58	F	271	No	Yes
58	F	256	No	Yes
65	M	203	No	Yes
59	F	181	No	No
49	M	233	No	No
63	M	189	No	No
62	M	168	No	No
57	M	140	No	No
61	F	152	No	No
56	M	217	No	No
33	F	207	No	No
62	F	238	Yes	Yes
62	M	218	No	Yes
57	M	124	No	No
62	F	203	No	No
52	M	160	No	No
44	M	176	No	No
64	F	161	No	No
53	F	544	No	Yes
62	M	186	No	No
61	M	206	No	No
57	M	212	No	No
52	M	209	No	Yes
60	M	617	Yes	Yes
46	F	539	Yes	Yes
65	F	242	No	No
64	M	220	No	No
60	M	262	No	No
56	F	220	No	Yes
73	M	225	No	No
69	M	244	No	Yes
38	M	207	No	No
53	M	222	No	Yes
55	M	204	No	No
65	F	210	No	No
58	M	173	No	No
47	F	256	No	Yes
63	M	346	No	Yes
27	M	166	No	No
50	F	271	Yes	Yes
47	F	210	No	No
59	M	214	No	Yes
61	F	195	No	No
55	M	196	No	Yes
61	M	444	No	Yes
52	M	229	No	Yes
54	M	368	No	Yes
47	F	182	No	No
69	F	215	No	No
59	M	269	No	Yes
39	F	897	Yes	Yes
49	M	188	No	No
47	M	393	No	Yes
64	M	212	No	Yes
23	F	222	No	No
57	F	181	No	Yes
43	M	177	No	No
67	F	226	No	Yes
63	M	195	No	No
65	M	209	No	Yes
48	F	194	No	Yes
33	M	148	No	No
61	M	393	Yes	Yes
55	M	233	No	Yes
31	M	192	No	No
75	M	193	No	No
62	M	230	No	No
52	M	209	No	No
54	M	441	Yes	Yes
50	M	233	No	No
68	F	240	No	No
42	F	496	Yes	Yes
37	M	186	No	No
59	M	904	No	Yes
49	F	223	No	No
70	M	186	Yes	Yes
50	M	157	No	No
56	F	213	No	No
38	F	254	No	No
69	M	223	No	Yes
26	M	175	No	Yes
50	M	222	No	No
45	M	563	Yes	Yes
53	F	204	No	No
62	F	88	No	Yes
51	F	173	No	No
57	F	235	No	No
73	M	191	No	Yes
54	M	245	No	Yes
53	M	190	No	No
53	F	222	No	Yes
55	M	178	No	No
64	M	186	No	No
53	M	185	No	No
52	F	225	No	No
44	M	212	No	No
71	M	436	Yes	Yes
55	M	212	Yes	Yes
63	F	446	No	Yes
58	M	259	No	No
61	M	163	No	No
65	F	197	No	No
59	M	620	Yes	Yes
48	M	149	Yes	No
71	M	214	No	No
53	M	754	Yes	Yes
50	F	212	No	No
60	M	192	No	Yes
64	M	197	No	Yes
63	M	291	Yes	Yes
58	M	221	No	No
53	F	912	Yes	Yes
60	M	195	No	No
56	F	305	Yes	Yes
54	F	387	Yes	Yes
56	F	211	No	Yes
60	F	203	No	No
71	M	184	No	No
51	M	199	No	Yes
62	M	220	No	No
51	M	201	No	No
36	F	220	No	Yes
59	M	164	No	No
60	M	182	No	No
55	M	210	No	Yes
72	F	189	No	Yes
47	F	316	Yes	Yes
65	F	295	No	Yes
47	M	220	No	No
66	M	230	No	Yes
57	M	211	No	No
70	M	186	No	No
68	M	199	No	No
57	M	158	No	No
57	M	191	No	No
57	M	405	No	Yes
64	M	214	No	Yes
49	F	566	No	Yes
48	F	186	No	Yes
57	M	194	No	No
55	F	238	No	No
47	M	205	No	No
67	M	377	Yes	Yes
66	M	185	No	No
65	M	365	No	Yes
54	F	202	No	Yes
64	M	325	No	No
68	M	434	Yes	Yes
52	M	176	No	No
26	M	307	Yes	Yes
76	M	214	No	Yes
53	M	201	No	No
62	M	232	No	No
67	F	321	No	Yes
50	F	212	No	No
57	M	347	Yes	Yes
63	F	524	No	Yes
56	F	200	No	Yes
71	F	445	No	Yes
51	M	635	Yes	Yes
46	M	183	No	No
66	F	542	Yes	Yes
57	M	387	Yes	Yes
48	M	243	No	Yes
63	M	191	No	No
64	M	233	No	Yes
50	F	224	No	Yes
69	F	186	No	No
64	M	149	No	No
65	M	186	No	No
38	F	281	No	No
49	F	230	No	Yes
62	M	501	Yes	Yes
53	M	206	No	No
65	M	198	No	No
74	F	233	No	No
55	F	427	Yes	Yes
59	M	215	No	Yes
49	F	756	Yes	Yes
61	M	201	No	No
51	F	194	No	Yes
54	M	191	No	No
47	F	189	No	No
32	F	191	No	No
70	F	201	No	No
59	M	439	No	Yes
39	M	215	No	No
34	M	364	Yes	Yes
57	M	225	No	No
70	F	174	No	No
49	M	214	No	Yes
64	F	176	No	Yes
53	F	231	No	Yes
42	F	194	No	Yes
61	M	209	No	No
64	F	231	No	No
77	M	192	Yes	No
67	F	141	No	No
48	M	281	No	Yes
58	M	191	No	No
68	F	127	No	Yes
67	M	215	No	No
48	F	1070	Yes	Yes
57	M	222	No	Yes
34	M	450	Yes	Yes
71	F	176	No	No
48	M	204	No	No
54	M	233	No	No
62	M	197	No	Yes
66	M	180	No	No
49	M	274	No	Yes
75	F	403	No	Yes
59	M	163	No	No
62	M	173	No	No
50	M	137	No	No
42	F	247	No	No
59	M	223	No	No
44	M	716	Yes	Yes
26	F	249	No	Yes
60	M	174	No	Yes
57	M	216	No	Yes
52	M	195	No	No
80	F	168	No	No
67	M	214	No	No
45	M	595	Yes	Yes
50	M	181	No	No
67	F	295	No	Yes
44	F	186	No	No
49	M	203	No	No
52	M	173	No	No
53	F	214	No	Yes
58	F	905	Yes	Yes
43	M	248	No	Yes
54	F	151	No	Yes
49	F	279	No	Yes
66	M	163	No	No
31	M	176	No	No
44	M	168	No	No
45	F	238	No	No
54	M	191	No	No
54	M	235	Yes	Yes
46	M	194	No	No
71	M	177	No	No
56	M	186	No	No
55	M	219	No	Yes
53	M	470	No	Yes
44	M	173	No	No
67	F	196	No	No
64	F	225	No	Yes
59	M	185	No	No
66	M	297	Yes	No
52	M	318	Yes	Yes
53	F	220	No	Yes
58	M	208	No	No
60	M	243	No	No
62	M	204	No	No
59	F	166	No	No
51	M	413	No	Yes
56	M	643	Yes	Yes
49	F	247	No	No
63	M	192	No	No
61	F	196	No	Yes
80	M	165	No	No
40	M	217	No	No
44	F	235	No	Yes
80	M	302	No	Yes
60	M	234	No	No
46	M	220	No	Yes
72	F	370	No	Yes
53	F	341	No	Yes
50	M	449	Yes	Yes
34	M	205	No	No
73	M	148	No	Yes
52	F	214	No	Yes
56	F	101	No	No
60	M	178	No	No
51	M	205	No	No
50	F	548	Yes	Yes
66	M	182	No	No
40	M	190	No	No
35	F	337	Yes	Yes
69	M	300	No	Yes
63	F	325	No	Yes
56	M	314	No	Yes
77	M	174	No	No
55	F	182	No	Yes
60	F	453	Yes	Yes
45	M	200	No	Yes
54	F	186	No	No
55	M	237	No	No
67	F	210	No	No
44	M	173	No	No
51	M	184	No	No
48	M	181	No	No
54	M	356	No	Yes
49	M	583	Yes	Yes
71	M	234	No	No
58	M	214	No	No
60	F	391	No	Yes
50	F	213	No	Yes
71	M	161	No	No
62	F	196	No	No
60	F	220	No	No
67	M	194	No	No
53	M	461	No	Yes
55	M	222	No	Yes
67	M	206	No	No
48	M	202	No	No
56	F	217	No	No
46	F	271	Yes	Yes
53	M	539	Yes	Yes
61	M	218	No	No
66	M	218	No	No
59	M	193	No	No
62	M	187	No	Yes
69	M	243	No	Yes
49	M	183	No	No
50	M	178	No	No
59	M	176	No	No
48	F	370	No	Yes
54	M	201	No	No
56	M	204	No	No
60	F	211	No	No
41	F	392	Yes	Yes
56	M	181	No	No
70	M	492	Yes	Yes
54	M	667	Yes	Yes
28	M	312	Yes	Yes
61	F	143	No	No
58	M	186	No	No
40	F	953	Yes	Yes
65	M	206	No	Yes
34	M	271	No	Yes
64	F	185	No	No
62	M	214	No	Yes
62	M	447	No	Yes
70	M	253	No	Yes
62	F	173	No	Yes
47	F	178	No	No
61	M	184	No	No
73	M	201	No	No
55	M	209	No	Yes
53	M	232	No	No
53	M	242	No	Yes
88	M	191	No	No
53	F	251	No	No
59	F	281	No	Yes
45	F	238	No	Yes
66	F	202	No	No
54	M	318	No	Yes
52	M	178	No	No
70	M	271	No	No
46	M	201	No	No
52	F	1028	Yes	Yes
57	M	166	No	No
59	F	212	No	No
52	M	500	No	Yes
58	M	224	No	Yes
51	M	206	No	No
57	M	172	No	No
28	F	544	No	Yes
45	F	198	No	Yes
55	M	591	Yes	Yes
64	F	204	No	No
51	F	174	No	No
61	M	201	No	No
41	F	202	No	Yes
52	M	372	No	Yes
39	F	212	No	Yes
50	M	364	Yes	Yes
60	M	190	No	No
63	F	244	No	No
54	M	229	No	No
68	F	235	No	No
69	F	219	No	No
43	M	214	No	Yes
46	F	625	Yes	Yes
51	M	832	Yes	Yes
63	F	209	No	No
61	M	222	No	No
65	M	180	No	No
55	M	184	No	No
63	F	194	No	No
65	M	196	No	No
59	M	408	Yes	Yes
59	F	261	No	Yes
59	M	243	No	No
64	M	202	No	No
53	M	397	No	Yes
53	M	212	No	No
53	F	241	No	No
66	M	167	No	No
51	M	198	No	Yes
75	M	212	No	No
51	M	197	No	No
66	F	555	Yes	Yes
43	M	177	No	No
51	F	181	No	No
53	M	176	No	No
48	F	250	No	No
63	F	338	Yes	Yes
33	M	808	Yes	Yes
50	M	186	No	Yes
61	M	191	No	No
34	M	217	No	No
57	F	265	No	Yes
57	F	309	No	Yes
59	M	171	No	No
65	M	394	Yes	Yes
59	M	225	No	Yes
46	F	167	No	No
60	M	215	No	No
64	M	235	No	Yes
64	M	132	No	Yes
60	M	189	No	No
47	M	591	Yes	Yes
51	M	181	No	No
39	F	186	No	No
38	F	369	No	Yes
57	M	199	No	No
71	F	204	No	Yes
27	M	208	No	No
34	M	197	No	No
64	F	185	No	No
71	F	611	No	Yes
64	M	196	No	No
54	M	216	No	Yes
78	M	235	No	Yes
61	M	178	No	Yes
69	F	539	No	Yes
51	F	353	Yes	Yes
54	F	176	No	No
61	M	186	No	No
69	M	187	No	No
56	M	342	No	Yes
48	M	256	No	Yes
49	M	315	No	Yes
43	F	199	No	Yes
79	F	183	No	No
56	M	217	No	Yes
49	M	253	No	Yes
51	F	174	No	No
68	M	196	No	No
48	F	194	No	No
37	F	375	Yes	Yes
45	M	195	No	No
32	F	1528	Yes	Yes
67	F	667	Yes	Yes
54	F	207	No	No
52	F	297	Yes	Yes
61	F	160	No	No
60	M	241	No	No
45	F	190	No	Yes
55	F	204	No	No
62	M	484	No	Yes
77	M	171	No	No
42	F	214	No	No
43	F	302	No	Yes
55	F	238	No	No
49	M	217	No	No
43	M	225	No	Yes
49	F	201	No	Yes
59	F	189	No	No
45	F	210	No	No
61	F	228	No	No
45	F	180	No	No
40	F	197	No	No
48	M	191	No	No
43	M	216	No	Yes
59	M	304	No	Yes
63	M	193	No	No
63	M	266	No	Yes
49	F	181	No	No
55	F	1106	Yes	Yes
47	F	307	No	Yes
58	F	280	No	Yes
35	M	245	No	Yes
63	M	202	No	No
80	F	544	No	Yes
34	M	218	No	No
59	F	302	No	Yes
64	F	189	No	No
45	F	214	No	Yes
33	M	265	No	No
59	M	196	No	No
56	F	418	Yes	Yes
47	M	189	Yes	Yes
65	M	261	No	Yes
59	F	281	Yes	Yes
47	F	191	No	No
62	F	224	No	No
58	F	215	No	No
54	F	209	No	No
54	M	206	No	Yes
34	M	212	No	No
51	F	563	Yes	Yes
64	F	214	No	No
50	M	358	Yes	Yes
49	F	199	No	Yes
47	F	239	No	No
62	F	199	No	Yes
59	M	176	No	No
64	M	303	No	Yes
65	M	217	No	No
15	F	233	No	No
63	M	159	No	No
48	M	197	No	No
57	F	234	No	Yes
50	M	189	No	No
56	M	1057	Yes	Yes
20	M	571	Yes	Yes
51	F	203	No	No
52	F	194	No	Yes
63	M	246	No	No
54	M	156	No	No
71	F	199	Yes	Yes
80	M	186	No	No
77	F	183	No	No
75	F	196	No	No
58	M	194	No	No
57	F	210	No	Yes
33	F	216	No	No
51	F	581	Yes	Yes
56	M	301	No	Yes
50	M	351	No	Yes
46	M	240	No	No
53	M	168	No	Yes
56	F	163	No	No
62	F	186	No	Yes
43	F	209	No	No
58	M	224	No	No
63	M	262	No	Yes
60	F	235	No	No
45	M	192	No	No
50	M	208	No	No
62	F	176	No	No
57	M	191	No	No
56	M	293	No	Yes
64	F	243	No	No
40	F	212	No	No
77	F	180	No	No
59	M	196	No	No
74	M	172	No	No
52	M	177	No	Yes
52	M	240	Yes	Yes
60	M	218	No	No
51	M	193	No	No
36	M	226	No	No
48	M	209	No	No
44	M	254	Yes	Yes
62	M	701	Yes	Yes
47	F	231	No	Yes
50	M	205	No	No
53	M	403	No	Yes
32	M	161	No	No
49	M	215	No	Yes
60	M	195	No	No
43	M	653	No	Yes
62	M	236	No	No
56	F	176	No	No
69	M	178	No	No
62	F	165	No	No
65	F	421	No	Yes
62	F	194	No	No
54	F	243	No	No
43	M	189	No	No
51	M	285	Yes	No
52	M	157	No	No
68	M	199	No	No
48	F	272	Yes	No
52	M	221	No	Yes
67	M	168	No	No
50	M	352	No	Yes
34	M	300	No	Yes
51	F	557	No	Yes
62	M	460	No	Yes
74	M	171	No	No
53	M	186	No	No
28	M	224	No	Yes
44	M	229	No	Yes
50	F	258	No	Yes
54	F	253	No	Yes
59	M	218	No	No
63	M	199	No	No
68	M	205	No	No
37	M	227	No	No
49	M	221	No	No
62	F	312	No	Yes
59	M	906	Yes	Yes
41	M	215	No	No
42	F	282	No	Yes
67	F	215	No	No
37	F	457	Yes	Yes
40	M	181	No	No
63	M	204	No	No
48	M	190	No	No
77	F	331	No	Yes
61	M	592	Yes	Yes
69	M	337	Yes	Yes
71	M	158	No	No
62	M	220	No	No
58	M	262	No	Yes
55	M	181	No	No
64	M	178	No	No
44	M	194	No	No
63	M	154	Yes	Yes
66	F	205	No	Yes
73	M	178	No	Yes
52	M	496	No	Yes
69	M	184	No	Yes
50	M	812	Yes	Yes
83	M	202	No	No
52	F	204	No	Yes
57	M	150	No	No
37	F	578	Yes	Yes
50	M	203	No	Yes
58	M	234	No	No
53	M	547	Yes	Yes
48	F	201	No	No
45	M	198	No	Yes
59	F	230	No	Yes
19	F	254	No	No
67	F	211	No	No
66	M	176	No	No
57	M	157	No	No
51	M	189	No	No
65	M	191	No	No
69	M	155	No	Yes
58	M	213	No	No
62	F	256	Yes	Yes
58	F	181	No	Yes
43	M	195	No	No
55	M	209	No	No
79	F	179	No	No
52	F	139	No	No
38	M	191	No	No
90	-	436	Yes	Yes
48	M	212	No	No
60	F	204	No	Yes
50	F	840	Yes	Yes
73	F	218	No	No
57	M	150	No	No
60	M	170	No	No
59	F	201	No	Yes
49	M	293	No	Yes
55	F	178	No	No
63	F	553	Yes	Yes
55	F	457	Yes	Yes
44	F	221	No	No
47	M	199	No	No
74	M	206	No	Yes
69	M	776	Yes	Yes
50	F	652	Yes	Yes
57	F	217	No	Yes
68	F	285	No	Yes
63	M	206	No	Yes
61	M	189	No	No
66	M	543	No	Yes
35	F	361	No	Yes
49	M	170	No	No
52	M	750	Yes	Yes
38	F	183	No	No
50	M	196	No	No
75	M	174	No	Yes
51	M	193	No	No
65	M	194	No	No
50	M	227	No	Yes
65	M	195	No	No
48	M	200	No	No
68	M	191	No	No
64	M	192	No	No
45	M	215	No	No
75	M	193	No	No
62	M	421	No	Yes
57	M	217	No	No
50	F	339	No	Yes
52	M	291	No	Yes
62	F	228	No	No
53	M	192	No	Yes
59	F	293	Yes	Yes
57	F	493	No	Yes
52	F	341	Yes	Yes
52	M	380	Yes	Yes
61	F	401	Yes	Yes
45	M	253	No	No
61	F	304	No	Yes
71	M	217	No	Yes
48	M	271	No	Yes
59	F	307	No	Yes
63	M	377	Yes	Yes
69	M	172	No	No
48	F	219	No	No
77	F	175	No	No
54	F	290	No	No
66	M	271	No	Yes
46	M	253	Yes	Yes
49	F	228	No	No
51	M	209	No	Yes
63	M	198	No	No
55	F	205	No	Yes
48	M	183	No	No
36	F	354	No	Yes
76	M	157	No	Yes
23	F	204	No	No
48	M	188	No	Yes
45	M	181	No	No
52	F	221	No	No
66	M	188	No	No
33	F	254	No	Yes
39	M	243	No	No
38	F	178	No	No
39	M	224	No	Yes
60	M	413	No	Yes
53	M	216	No	No
33	F	178	No	No
63	M	326	Yes	Yes
56	M	142	No	No
26	F	251	No	No
62	F	296	Yes	Yes
61	F	210	No	No
69	F	201	No	No
46	F	246	No	No
57	F	286	No	Yes
49	M	193	No	No
48	M	463	Yes	Yes
60	F	204	No	No
43	M	273	Yes	Yes
61	F	166	No	No
57	M	506	Yes	Yes
50	M	181	No	No
60	M	606	Yes	Yes
45	F	217	No	Yes
62	F	292	No	Yes
56	M	171	No	No
52	M	545	No	Yes
60	M	201	No	Yes
56	F	318	No	Yes
55	M	198	No	No
52	M	227	No	No
50	F	741	Yes	Yes
72	M	189	No	Yes
34	M	271	No	No
63	M	252	No	Yes
53	F	273	Yes	Yes
61	M	604	Yes	Yes
36	M	541	Yes	Yes
62	F	176	No	No
59	M	180	No	No
50	M	199	No	No
52	M	206	No	No
67	M	198	No	No
55	M	211	No	No
60	M	340	Yes	Yes
55	M	194	No	No
45	F	222	No	No
63	F	243	No	No
73	M	226	No	No
50	M	225	No	Yes
45	M	168	No	No
46	F	188	No	No
39	M	224	No	No
54	M	218	No	No
56	F	819	Yes	Yes
58	M	756	Yes	Yes
45	M	181	No	Yes
47	F	196	No	Yes
43	M	230	No	Yes
62	F	269	Yes	Yes
54	M	199	No	Yes
82	F	258	No	No
31	M	251	Yes	Yes
49	F	894	Yes	Yes
33	M	248	No	No
50	M	366	No	Yes
51	F	364	Yes	Yes
55	F	169	No	No
57	M	232	No	Yes
49	F	288	No	Yes
52	F	178	No	No
43	M	181	No	No
42	M	1125	Yes	Yes
69	F	174	No	No
74	M	183	No	No
63	F	233	No	Yes
44	M	199	No	No
63	M	437	No	Yes
67	M	209	No	Yes
24	F	188	No	No
55	M	371	Yes	Yes
67	M	197	No	No
67	F	776	Yes	Yes
30	M	388	No	Yes
50	F	184	No	No
47	M	917	Yes	Yes
45	F	211	No	No
53	F	235	No	Yes
64	M	174	No	No
63	F	259	No	Yes
63	F	346	No	Yes
51	M	223	No	Yes
21	M	220	No	No
43	F	204	No	No
62	M	204	No	No
56	F	197	No	No
50	F	193	No	No
54	M	172	No	No
51	M	725	Yes	Yes
56	M	217	No	Yes
77	F	198	No	No
70	M	258	No	No
67	F	181	No	No
50	F	427	Yes	Yes
50	M	214	No	No
65	M	166	No	No
59	M	368	Yes	Yes
47	M	191	No	No
67	M	189	No	No
56	M	219	No	No
80	F	176	No	No
68	F	279	No	Yes
75	M	207	No	No
26	M	186	No	No
75	M	273	No	Yes
83	M	159	No	No
54	M	184	No	No
74	F	212	No	Yes
60	F	419	No	Yes
62	M	184	No	No
51	M	204	No	Yes
60	F	199	No	Yes
59	M	199	No	No
46	F	235	No	Yes
43	M	641	No	Yes
59	F	434	Yes	Yes
42	F	276	No	Yes
54	F	218	No	No
74	M	190	No	No
66	M	173	No	No
62	M	271	No	No
72	F	266	No	Yes
62	M	195	No	Yes
23	F	176	No	No
53	F	231	No	No
60	M	238	No	Yes
38	F	254	No	Yes
61	M	203	No	No
46	M	188	No	No
60	M	184	No	Yes
69	M	201	No	No
64	F	173	No	No
69	F	695	No	Yes
59	M	212	No	No
45	M	201	No	No
59	M	217	No	No
42	M	229	No	Yes
58	M	214	No	No
42	M	230	No	Yes
66	M	174	No	No
41	M	220	No	No
60	M	185	No	Yes
59	F	322	Yes	Yes
63	M	195	No	Yes
64	F	178	No	No
46	F	202	No	No
53	M	212	No	No
61	M	189	No	No
41	F	515	No	Yes
53	M	203	No	No
63	M	227	No	No
62	M	183	No	No
59	M	173	No	No
55	M	212	No	No
53	M	165	No	No
54	M	198	No	Yes
63	M	581	No	Yes
60	F	223	No	No
54	M	150	No	No
60	M	228	No	Yes
42	F	355	Yes	Yes
47	F	266	No	Yes
59	F	138	No	Yes
57	F	261	No	Yes
76	M	197	No	No
44	M	225	No	No
60	F	109	No	Yes
63	F	176	No	No
56	M	207	No	No
50	F	206	No	No
57	M	257	No	No
64	F	212	No	Yes
49	M	212	No	No
53	M	207	No	No
67	F	292	No	Yes
45	M	233	No	No
61	M	199	No	No
81	M	189	No	No
68	M	240	No	Yes
67	M	228	No	No
61	M	245	No	No
42	M	187	No	Yes
56	M	698	Yes	Yes
73	F	214	No	Yes
44	F	251	No	Yes
51	F	199	No	No
66	M	190	No	Yes
55	M	197	No	No
67	F	163	No	No
62	M	248	No	No
34	F	393	Yes	Yes
59	M	267	No	Yes
49	M	215	No	Yes
68	M	217	No	Yes
29	M	142	No	No
58	F	286	Yes	Yes
48	M	192	No	No
60	F	368	Yes	Yes
45	F	216	No	No
60	M	178	No	No
61	F	286	No	No
57	M	241	Yes	Yes
57	M	217	No	No
73	M	234	No	Yes
49	F	196	No	No
66	M	271	No	Yes
38	F	696	No	Yes
51	M	192	No	Yes
47	F	238	No	Yes
59	F	221	Yes	Yes
60	F	360	No	Yes
55	F	232	No	Yes
57	M	181	No	No
42	M	217	No	Yes
64	F	241	No	Yes
42	M	187	No	No
60	M	421	Yes	Yes
42	M	201	No	No
61	M	235	No	No
48	F	281	No	Yes
52	M	335	Yes	Yes
56	F	641	Yes	Yes
62	F	217	No	No
48	M	191	No	No
56	F	534	No	Yes
62	F	287	No	Yes
54	M	193	No	No
47	M	367	No	Yes
51	F	700	Yes	Yes
56	M	190	No	No
43	M	88	No	No
71	M	148	No	No
71	M	179	No	No
53	M	195	No	No
56	M	456	No	Yes
54	M	217	No	No
59	F	199	No	Yes
62	F	198	No	No
45	F	215	No	No
51	M	185	No	No
53	M	158	No	No
50	M	178	No	Yes
66	M	198	No	No
52	M	190	No	Yes
59	F	369	Yes	Yes
67	F	269	No	Yes
54	M	188	No	No
55	M	174	No	No
62	M	232	No	Yes
60	F	285	No	Yes
61	M	206	No	No
60	F	444	No	Yes
56	F	204	No	No
60	F	298	No	Yes
63	M	212	No	No
54	M	181	No	No
66	F	168	No	No
59	F	164	No	No
61	M	194	No	Yes
60	M	258	No	Yes
69	M	606	No	Yes
46	M	197	No	No
59	F	214	No	No
31	M	150	No	Yes
62	M	359	No	Yes
54	M	596	Yes	Yes
54	F	172	No	No
53	F	313	No	Yes
77	M	176	No	No
55	F	436	Yes	Yes
60	F	259	No	Yes
55	F	196	No	No
61	F	204	No	No
65	M	210	No	Yes
68	M	186	Yes	Yes
63	F	218	No	Yes
56	F	197	No	Yes
53	F	428	Yes	Yes
55	M	404	No	Yes
56	F	373	Yes	No
55	M	253	No	Yes
49	F	532	Yes	Yes
50	M	215	No	No
60	M	199	No	No
71	M	134	No	No
50	M	253	No	Yes
55	M	186	No	Yes
44	F	206	No	No
45	F	194	No	No
47	F	183	No	No
68	M	235	No	No
64	M	194	No	Yes
53	F	150	No	No
60	F	208	No	No
71	M	209	No	No
35	M	230	No	No
52	M	194	No	No
57	M	311	No	No
67	F	225	No	No
67	M	188	No	No
54	M	213	No	No
59	M	212	No	Yes
43	M	215	No	Yes
46	M	191	No	No
36	F	211	No	No
46	F	298	No	Yes
43	F	246	No	Yes
63	M	161	No	No
54	F	171	No	Yes
53	M	215	No	Yes
59	M	165	No	No
55	F	208	No	No
56	M	552	Yes	Yes
47	M	287	Yes	Yes
61	M	207	No	Yes
64	M	254	No	No
77	F	175	No	No
40	M	181	No	No
44	M	201	No	No
63	M	195	No	No
28	M	318	Yes	Yes
56	F	320	Yes	Yes
69	M	204	No	No
65	M	221	No	No
57	M	114	No	No
37	F	226	No	Yes
60	F	177	No	No
55	F	228	No	No
69	M	194	No	Yes
67	M	238	No	Yes
65	M	251	No	Yes
54	M	225	No	Yes
65	M	192	No	No
59	M	413	Yes	Yes
37	M	212	No	No
[truncated: 4,040 more rows]

## Sheet: table-1-primary
Age	Gender	Central Retinal Thickness	Subretinal Fluid Presence	Intraretinal Fluid Presence
60	M	197	No	No
36	M	197	No	Yes
50	M	440	Yes	Yes
56	M	475	No	Yes
63	F	188	No	No
63	M	188	No	No
49	F	195	No	No
76	M	187	No	No
55	M	288	No	Yes
49	M	214	No	No
59	M	176	No	No
24	M	207	No	Yes
46	M	151	No	Yes
44	M	199	No	No
53	M	390	Yes	Yes
51	F	250	No	Yes
60	M	181	No	Yes
74	F	201	No	No
59	M	173	No	No
54	F	505	No	Yes
62	M	178	No	Yes
84	M	183	No	No
47	M	191	No	No
82	M	180	No	No
50	F	470	No	Yes
61	M	385	Yes	Yes
56	M	197	No	Yes
42	F	285	Yes	Yes
60	F	194	No	Yes
69	M	222	No	No
67	M	145	No	No
66	F	302	Yes	Yes
26	M	312	No	Yes
44	F	192	No	No
62	M	351	Yes	Yes
65	M	530	Yes	Yes
40	M	199	No	Yes
56	F	186	No	Yes
51	M	216	No	No
59	M	165	No	No
39	M	215	No	No
66	F	202	No	No
77	M	187	No	No
78	M	224	No	No
55	M	328	Yes	Yes
50	M	186	No	Yes
75	F	420	Yes	Yes
50	F	191	No	No
56	F	196	No	No
53	F	206	No	No
67	F	179	No	No
47	M	202	No	No
55	M	180	No	No
59	F	332	Yes	Yes
57	F	198	No	No
45	F	635	No	Yes
59	F	194	No	No
30	F	169	No	Yes
54	M	187	No	Yes
63	M	222	No	No
47	F	561	Yes	Yes
55	M	204	No	No
45	F	289	Yes	Yes
53	M	186	No	No
49	M	165	No	No
59	F	415	Yes	Yes
66	F	160	No	No
65	F	150	No	No
68	M	289	No	Yes
57	M	594	No	Yes
48	F	204	No	No
39	F	333	No	Yes
46	M	230	No	No
65	F	550	No	Yes
65	M	234	No	No
62	F	447	No	Yes
57	M	163	No	No
47	M	184	No	No
70	M	220	No	No
71	M	188	No	No
78	M	199	No	Yes
59	F	180	No	No
52	F	225	No	Yes
71	M	731	Yes	Yes
36	M	177	No	No
50	F	203	No	No
63	M	150	No	No
53	M	192	No	No
39	M	606	Yes	Yes
52	F	228	No	No
54	M	204	No	Yes
74	F	234	No	Yes
51	M	279	No	Yes
61	F	275	No	Yes
79	M	215	No	No
54	M	181	No	No
80	F	181	No	No
72	F	204	No	Yes
62	F	171	No	No
31	M	191	No	No
56	M	182	No	Yes
57	M	306	No	Yes
51	M	186	No	Yes
63	F	527	No	Yes
59	M	198	No	No
53	M	226	No	No
62	M	169	No	No
60	F	383	No	Yes
66	F	223	No	No
56	M	209	No	Yes
51	M	187	No	No
71	M	196	No	No
45	M	183	No	No
65	F	191	No	No
64	M	269	Yes	Yes
71	M	185	No	No
50	M	248	No	Yes
67	F	239	No	Yes
45	M	198	No	Yes
53	F	145	No	Yes
51	M	383	Yes	Yes
50	M	211	Yes	Yes
34	M	192	No	No
41	M	444	Yes	Yes
52	M	392	No	Yes
60	F	207	No	No
47	M	239	No	Yes
73	M	186	No	No
47	F	241	No	Yes
56	F	237	No	Yes
58	M	201	No	No
61	M	224	No	No
43	M	173	No	No
65	F	566	Yes	Yes
35	M	201	No	No
61	F	704	Yes	Yes
55	M	436	No	Yes
53	F	168	No	No
34	F	140	No	No
53	F	185	No	No
52	M	201	No	Yes
48	M	372	No	Yes
37	M	222	No	Yes
52	M	201	No	Yes
71	F	238	No	No
60	M	319	No	Yes
49	M	202	No	No
70	F	197	No	Yes
59	M	182	No	Yes
62	F	242	No	No
49	F	330	Yes	Yes
62	M	163	No	Yes
50	F	211	No	No
66	M	235	No	No
69	M	212	No	No
41	M	316	Yes	Yes
55	M	219	Yes	No
47	M	192	No	No
71	F	438	No	Yes
49	F	521	Yes	Yes
69	F	172	No	No
56	F	226	No	Yes
61	M	182	No	No
74	F	277	No	Yes
65	M	483	Yes	Yes
45	F	184	No	No
54	M	234	No	No
46	F	868	Yes	Yes
27	F	190	No	No
59	M	169	No	Yes
61	F	303	No	Yes
39	M	754	Yes	Yes
67	M	193	No	No
57	F	277	No	Yes
61	F	281	No	Yes
53	M	194	No	No
35	M	243	No	Yes
45	F	271	No	Yes
53	F	179	No	No
40	M	212	No	No
72	M	228	No	No
63	F	535	No	Yes
28	F	287	No	Yes
66	M	290	No	Yes
54	M	147	No	No
58	M	383	Yes	Yes
68	M	335	No	Yes
51	M	191	No	No
63	M	217	No	Yes
68	M	163	No	No
47	F	398	Yes	Yes
59	M	235	No	Yes
56	M	268	No	Yes
44	F	410	No	No
52	M	221	No	Yes
65	M	172	No	No
51	F	421	No	Yes
73	F	148	No	Yes
42	F	222	No	No
50	M	253	Yes	Yes
62	M	238	No	Yes
28	M	199	No	No
51	M	661	Yes	Yes
49	F	349	Yes	Yes
30	M	194	No	No
64	F	235	No	No
50	F	199	No	No
56	F	206	No	Yes
64	M	186	No	No
67	M	269	Yes	Yes
46	F	220	No	Yes
72	F	198	No	No
55	M	326	Yes	Yes
59	M	245	No	Yes
58	M	414	Yes	Yes
37	F	207	No	No
57	F	185	No	No
56	M	178	No	No
45	M	179	No	No
51	M	201	No	No
62	M	294	Yes	Yes
63	M	209	No	No
56	M	644	Yes	Yes
66	F	196	No	No
30	F	194	No	No
47	F	744	Yes	Yes
56	F	262	No	No
65	F	648	Yes	Yes
57	F	192	No	No
58	M	183	No	No
59	F	280	No	Yes
56	F	441	Yes	Yes
57	M	232	No	No
67	M	260	No	No
49	M	176	No	No
53	M	315	Yes	Yes
46	M	227	No	Yes
69	M	171	No	No
53	M	238	No	Yes
60	F	220	No	No
48	F	217	No	No
51	F	233	No	Yes
50	M	208	No	No
69	M	518	Yes	Yes
64	M	168	No	Yes
61	M	230	No	Yes
74	M	201	No	No
36	M	186	No	No
56	M	147	No	No
34	M	191	No	No
56	F	243	No	No
64	M	199	No	No
64	M	183	No	No
52	M	194	No	No
55	M	258	No	Yes
57	F	187	No	No
48	F	210	No	No
59	M	237	No	Yes
44	F	359	Yes	Yes
67	M	503	Yes	Yes
56	F	287	No	Yes
45	F	184	No	No
72	M	166	No	No
39	F	405	Yes	Yes
43	M	135	No	No
53	M	183	No	No
60	M	186	No	Yes
46	F	700	Yes	Yes
74	M	210	No	Yes
62	M	335	Yes	Yes
61	M	203	No	Yes
67	F	186	No	No
67	M	150	No	No
47	F	240	No	Yes
61	M	222	No	Yes
52	M	188	No	No
69	M	151	No	No
52	M	205	No	No
52	M	217	Yes	No
57	M	229	No	Yes
57	M	230	No	Yes
42	F	360	Yes	Yes
57	M	226	No	Yes
37	M	465	No	Yes
60	M	232	No	No
55	M	207	No	No
45	F	653	No	Yes
56	F	212	No	Yes
55	M	203	No	No
58	M	230	No	Yes
48	M	774	Yes	Yes
57	F	184	No	No
62	F	235	No	Yes
64	M	424	No	Yes
72	F	199	No	No
51	F	187	No	Yes
70	M	271	Yes	Yes
55	M	184	No	Yes
46	F	212	No	Yes
68	M	175	No	Yes
55	F	171	No	No
48	M	237	No	No
49	F	194	No	Yes
70	M	263	No	Yes
38	M	205	No	Yes
90	-	189	No	No
58	F	197	No	Yes
69	F	269	No	Yes
73	M	909	No	Yes
61	F	206	No	No
59	M	452	No	Yes
65	M	217	No	Yes
79	M	209	No	No
48	M	345	No	Yes
57	M	219	No	No
53	M	229	No	Yes
65	F	203	No	No
61	F	472	Yes	Yes
74	F	191	No	No
83	M	209	No	Yes
79	F	212	No	No
48	M	224	No	No
43	M	176	No	No
50	M	436	Yes	Yes
56	M	243	No	Yes
51	M	192	No	No
57	M	189	No	No
59	M	217	No	Yes
84	M	200	No	Yes
52	F	191	No	No
48	F	367	Yes	Yes
26	M	245	No	Yes
61	F	400	No	Yes
62	F	427	Yes	Yes
68	M	511	Yes	Yes
62	M	442	Yes	Yes
56	M	183	No	No
53	M	216	No	No
55	M	176	Yes	Yes
61	M	189	No	No
62	M	190	No	No
50	M	183	No	No
56	M	207	No	No
40	F	194	No	No
60	F	141	No	No
51	M	208	No	Yes
56	F	212	No	Yes
55	M	221	No	No
61	F	138	No	No
71	M	204	No	No
68	M	230	No	Yes
61	M	186	No	No
53	F	250	No	Yes
74	M	207	No	No
52	M	208	No	No
49	M	230	No	Yes
52	M	190	No	Yes
53	M	276	Yes	Yes
47	M	301	Yes	Yes
46	M	225	No	No
68	F	225	No	No
59	M	196	No	No
46	F	431	Yes	Yes
50	F	363	Yes	Yes
50	M	240	No	Yes
56	M	196	No	No
67	F	270	No	No
70	F	186	No	No
48	M	475	No	Yes
60	F	352	Yes	Yes
56	F	196	No	No
56	M	245	No	Yes
49	M	181	No	No
62	M	203	No	No
47	F	271	No	Yes
63	M	248	No	Yes
55	M	202	No	No
43	F	413	Yes	Yes
69	F	589	Yes	Yes
63	M	125	No	No
31	M	180	No	No
64	F	174	No	No
57	M	837	No	Yes
37	F	150	No	No
61	F	235	No	Yes
54	M	199	No	Yes
56	M	210	No	No
42	M	233	No	No
61	F	261	No	Yes
56	M	477	No	Yes
67	M	226	No	No
61	M	247	No	No
61	M	157	No	Yes
52	M	297	No	Yes
50	M	163	No	No
54	F	378	No	Yes
54	F	654	Yes	Yes
28	M	204	No	No
51	M	256	No	Yes
47	F	171	No	No
75	F	198	No	No
72	F	248	No	Yes
62	M	220	No	No
73	M	205	No	Yes
67	F	191	No	No
34	M	194	No	No
24	F	236	No	No
48	M	149	No	No
62	M	198	No	No
25	M	182	No	No
64	F	193	No	No
41	M	206	No	Yes
71	M	364	Yes	Yes
76	M	215	No	No
30	M	209	No	No
31	M	215	No	No
58	M	226	No	No
54	M	199	No	No
90	-	198	No	No
45	F	215	No	Yes
60	M	215	No	Yes
45	M	230	No	No
56	M	188	No	No
52	F	212	No	No
64	F	398	Yes	Yes
54	M	185	No	Yes
74	M	194	No	No
47	F	245	No	No
62	M	215	No	No
49	F	222	No	No
53	F	1335	Yes	Yes
56	M	210	No	No
43	M	186	No	No
74	M	162	No	No
65	F	217	No	No
57	M	216	No	Yes
42	M	220	No	No
34	F	191	No	No
62	M	183	No	No
53	M	221	No	Yes
66	F	338	Yes	Yes
68	M	189	No	No
50	F	246	No	Yes
59	M	284	Yes	Yes
45	F	201	No	Yes
49	F	200	No	No
49	M	183	No	No
47	F	295	Yes	Yes
53	F	189	No	No
79	F	165	No	No
46	M	217	No	No
40	M	282	No	Yes
46	F	249	No	Yes
58	M	210	No	No
68	M	315	No	Yes
62	M	315	Yes	Yes
54	F	416	Yes	Yes
58	M	302	No	Yes
57	F	161	No	No
49	M	171	No	No
47	M	154	No	No
34	F	220	No	No
66	M	179	No	No
67	M	199	No	No
42	M	220	No	No
56	M	275	Yes	Yes
59	M	186	No	Yes
52	F	303	Yes	Yes
41	M	189	No	No
58	F	429	No	Yes
47	M	346	No	Yes
54	M	317	Yes	Yes
51	M	195	No	Yes
51	F	233	No	Yes
48	M	258	No	Yes
42	M	306	Yes	No
40	M	344	Yes	Yes
40	M	188	No	No
53	M	203	No	Yes
69	F	439	No	Yes
83	F	207	No	No
48	M	302	No	Yes
37	F	189	No	No
67	M	205	No	No
59	F	1187	Yes	Yes
53	M	318	No	Yes
60	M	523	Yes	Yes
60	M	212	No	No
37	F	215	No	No
57	F	417	Yes	Yes
70	F	185	No	No
66	M	192	No	No
61	M	179	No	Yes
52	M	164	No	Yes
52	M	233	No	No
61	M	188	No	No
55	M	193	No	No
57	F	178	No	No
52	F	215	No	No
54	F	215	No	No
44	F	408	Yes	Yes
47	M	142	No	No
61	M	163	No	Yes
76	M	229	No	No
46	M	210	No	No
47	M	459	Yes	Yes
51	M	222	No	No
55	M	163	No	No
68	M	537	Yes	Yes
78	F	239	No	No
57	M	187	No	No
48	M	209	No	No
49	M	577	Yes	Yes
50	M	207	No	No
64	M	190	No	No
51	M	207	No	No
62	M	232	Yes	Yes
54	M	178	No	No
67	M	368	No	Yes
62	M	196	No	No
56	M	186	No	No
51	F	188	No	No
48	M	207	No	No
52	M	211	No	No
66	M	235	No	No
55	M	158	No	No
57	M	209	No	No
58	F	270	No	No
68	M	192	No	No
61	M	197	No	No
58	M	195	No	Yes
71	F	192	No	No
61	M	363	No	Yes
69	M	198	No	Yes
49	M	423	Yes	Yes
60	F	180	Yes	Yes
24	F	194	No	No
66	F	217	No	Yes
54	M	212	No	No
48	F	183	No	No
53	M	244	No	Yes
50	M	227	No	No
60	M	217	No	Yes
52	M	195	No	No
51	M	198	No	No
75	M	168	No	No
46	F	227	No	Yes
40	M	277	No	Yes
56	F	156	No	No
61	F	803	No	Yes
57	M	235	No	No
73	M	203	No	No
53	M	212	Yes	Yes
67	F	186	No	No
60	F	227	No	Yes
33	M	159	No	No
49	M	217	No	No
73	F	182	No	No
68	M	203	No	No
52	M	206	No	No
47	F	563	No	Yes
66	F	555	No	Yes
49	F	248	No	No
45	F	174	No	No
53	F	194	No	No
37	F	138	No	No
52	F	372	No	Yes
58	M	222	No	No
51	F	187	No	Yes
66	F	203	No	Yes
54	M	318	Yes	Yes
41	F	168	No	No
52	F	201	No	No
72	F	485	Yes	Yes
79	F	173	No	No
35	M	176	No	No
57	M	194	No	No
59	F	550	No	Yes
61	M	156	No	No
66	M	173	No	No
61	M	189	No	Yes
48	F	142	No	No
50	F	222	No	Yes
53	M	298	No	Yes
56	F	216	No	Yes
68	F	213	No	No
60	F	239	No	Yes
58	M	170	No	No
50	F	235	No	Yes
62	F	563	Yes	Yes
63	F	187	No	Yes
55	F	373	Yes	Yes
73	M	240	Yes	No
68	F	846	Yes	Yes
69	M	170	No	No
46	F	231	No	No
54	F	204	No	No
59	M	227	No	No
74	M	495	No	Yes
54	M	209	No	Yes
55	M	318	No	Yes
62	M	189	No	No
54	F	181	No	No
63	F	192	No	No
42	M	182	No	Yes
39	M	153	No	No
59	F	199	No	Yes
64	M	194	No	No
37	F	204	No	No
67	M	320	Yes	Yes
60	M	201	No	No
58	F	207	No	No
54	M	162	No	No
61	F	379	No	Yes
47	M	158	No	No
61	M	165	No	No
72	F	206	No	No
59	F	230	No	No
53	F	168	No	No
50	M	178	No	Yes
65	F	779	No	Yes
72	F	213	No	No
62	F	606	No	Yes
55	F	224	No	No
62	M	193	No	No
71	M	181	No	No
23	M	173	No	No
40	M	618	Yes	Yes
44	F	277	Yes	Yes
51	M	193	No	No
56	M	211	No	No
74	M	184	No	No
51	M	232	No	Yes
47	F	288	Yes	Yes
31	M	197	No	No
55	F	217	No	No
33	F	181	No	No
77	M	204	No	No
48	M	176	No	Yes
36	M	205	No	No
60	F	213	No	No
65	M	198	No	No
57	M	699	Yes	Yes
67	M	150	No	No
47	F	190	Yes	Yes
62	F	222	No	Yes
61	M	261	No	Yes
60	M	343	Yes	Yes
42	M	481	Yes	Yes
45	F	220	Yes	Yes
56	M	209	No	No
48	F	529	Yes	Yes
70	F	211	No	No
40	M	297	No	Yes
56	M	173	No	No
53	M	422	Yes	Yes
55	M	190	No	No
62	F	405	Yes	Yes
72	M	194	No	No
48	M	291	No	Yes
48	M	179	No	Yes
48	M	183	No	No
51	M	654	Yes	Yes
50	M	183	No	No
62	F	206	No	Yes
57	M	215	No	No
59	F	185	No	No
66	M	568	No	Yes
52	F	167	No	No
45	F	179	No	Yes
52	M	370	No	Yes
44	M	303	No	Yes
54	M	377	Yes	Yes
47	F	216	No	No
65	F	261	Yes	Yes
55	M	197	No	No
67	M	245	No	No
57	F	268	No	Yes
60	M	178	No	No
35	F	202	No	No
58	M	292	Yes	Yes
45	M	290	Yes	Yes
41	F	274	No	Yes
53	M	214	No	No
44	F	399	Yes	Yes
30	M	195	No	No
50	F	196	No	No
49	M	145	No	Yes
60	M	182	No	No
57	M	206	No	No
60	F	273	No	Yes
37	M	249	No	No
61	M	336	No	Yes
35	M	183	No	No
45	F	205	No	Yes
49	M	184	No	No
56	F	232	No	No
62	F	156	No	No
66	F	236	No	Yes
84	M	186	No	No
54	M	230	No	No
58	M	230	No	Yes
57	M	203	Yes	Yes
56	M	204	No	Yes
48	M	216	No	No
58	M	171	No	No
79	M	140	No	No
71	M	375	No	Yes
52	M	214	No	Yes
49	M	343	Yes	Yes
63	F	791	No	No
54	F	317	No	Yes
56	F	193	No	No
32	M	327	No	Yes
48	M	238	No	Yes
36	M	184	No	No
69	M	215	No	No
52	M	204	No	No
62	F	160	No	No
62	F	170	No	No
64	M	163	No	No
46	M	218	No	No
70	M	157	No	No
48	M	233	No	No
71	M	372	Yes	Yes
64	F	226	No	No
60	F	257	No	Yes
50	F	605	Yes	Yes
49	M	219	No	No
54	M	188	No	No
74	M	183	No	No
51	M	465	Yes	Yes
52	M	206	No	No
49	M	243	No	No
34	F	208	No	No
41	F	192	No	No
79	M	179	No	No
56	M	227	No	No
43	M	235	No	No
71	M	172	No	Yes
73	M	254	No	Yes
56	M	144	No	No
62	M	201	No	No
66	M	354	Yes	Yes
70	F	358	No	Yes
68	M	188	No	No
68	M	178	No	Yes
66	M	167	No	No
74	F	155	No	No
51	M	178	No	No
50	M	220	No	Yes
52	M	295	No	Yes
51	M	204	No	No
71	M	212	No	Yes
68	F	465	Yes	Yes
64	F	179	No	No
36	M	173	No	No
51	F	178	No	No
47	M	165	No	Yes
64	M	188	No	Yes
66	M	218	No	No
52	M	221	Yes	Yes
64	M	239	No	Yes
40	F	201	No	No
62	M	239	No	No
44	F	163	No	No
47	F	256	No	Yes
63	F	467	No	Yes
63	F	809	No	Yes
32	M	187	No	No
49	M	176	No	No
65	M	215	No	No
56	M	159	No	No
70	F	189	No	No
55	M	225	No	No
35	F	185	No	No
55	M	191	No	No
65	F	550	Yes	Yes
64	F	178	No	No
52	M	199	No	No
67	M	204	No	No
54	M	230	No	No
51	M	203	No	No
50	F	209	Yes	Yes
62	F	268	Yes	Yes
52	M	230	No	Yes
57	M	181	No	No
66	M	216	No	No
61	M	162	No	Yes
56	M	171	No	Yes
55	M	767	Yes	Yes
60	M	194	No	Yes
55	M	261	No	Yes
62	M	201	No	No
52	F	354	No	Yes
55	F	222	No	No
60	M	255	No	No
61	F	175	No	No
61	F	404	Yes	Yes
61	F	178	No	No
52	M	186	No	No
54	F	560	Yes	Yes
66	M	307	Yes	Yes
77	M	192	No	No
62	M	217	No	Yes
83	M	517	Yes	Yes
63	F	188	No	Yes
52	M	214	No	No
56	M	250	No	Yes
54	M	244	No	Yes
52	M	176	No	No
57	M	280	No	Yes
62	M	209	No	No
61	F	160	No	No
46	M	174	Yes	Yes
75	M	198	No	No
49	M	157	No	No
68	M	236	No	Yes
46	M	515	Yes	Yes
62	F	417	No	Yes
60	M	532	No	Yes
64	F	236	No	No
31	M	199	No	No
47	M	180	No	No
44	F	204	No	No
48	F	183	No	No
58	M	168	No	No
69	M	204	No	No
52	M	271	No	Yes
54	F	501	Yes	Yes
59	M	225	No	Yes
46	F	199	No	Yes
46	F	191	No	Yes
53	F	139	No	No
55	F	187	No	No
57	F	247	No	Yes
54	M	204	No	Yes
46	F	206	No	No
59	M	206	No	No
77	M	200	No	No
71	F	220	No	Yes
59	M	195	No	No
55	F	219	No	Yes
42	M	219	No	No
46	M	284	No	Yes
62	F	486	Yes	Yes
51	M	215	No	No
55	M	199	No	No
36	M	403	No	Yes
46	M	221	No	No
57	M	191	No	No
66	M	222	No	No
56	F	460	Yes	Yes
63	M	173	No	No
61	F	227	No	Yes
66	M	199	No	No
62	M	189	No	No
70	F	186	No	No
52	M	201	No	No
70	M	143	No	No
55	M	192	No	No
45	M	196	No	No
65	F	195	No	No
53	F	175	No	No
52	F	246	No	Yes
52	F	272	No	Yes
66	F	187	No	No
62	M	264	No	Yes
54	F	158	No	No
57	M	182	No	Yes
53	M	325	No	Yes
59	M	201	No	No
55	M	194	No	No
41	M	293	No	Yes
54	F	212	No	No
58	F	223	No	No
62	F	244	No	No
60	F	176	No	No
59	M	158	No	No
48	M	305	No	Yes
54	M	220	No	No
56	M	210	No	Yes
28	M	217	No	Yes
54	F	173	No	Yes
59	F	315	No	Yes
63	M	163	No	No
46	F	201	No	No
48	M	237	No	No
65	M	300	Yes	Yes
62	F	218	No	No
59	M	212	No	Yes
30	M	214	No	No
54	F	201	No	No
42	M	539	Yes	Yes
61	M	168	No	Yes
64	M	309	Yes	Yes
47	F	171	No	No
52	M	240	No	Yes
58	F	184	No	No
73	M	155	No	No
61	F	228	No	Yes
55	F	144	No	Yes
56	M	235	No	Yes
45	M	171	No	No
69	F	211	No	Yes
63	M	196	No	No
82	M	215	No	No
56	F	199	No	Yes
55	F	215	No	No
53	F	266	No	Yes
45	M	186	No	No
49	M	181	No	No
40	M	201	No	No
55	F	178	No	No
76	M	238	No	No
52	M	391	Yes	Yes
75	F	129	No	No
40	F	695	No	Yes
44	F	207	No	No
49	F	219	No	Yes
61	F	407	Yes	Yes
52	M	155	No	Yes
58	M	199	No	No
18	M	240	No	No
53	F	697	Yes	Yes
21	M	254	No	No
46	F	233	No	No
50	F	212	No	No
67	M	172	No	No
54	F	181	No	No
57	M	372	No	Yes
59	M	235	No	No
68	M	878	Yes	Yes
54	M	192	No	Yes
56	M	447	No	Yes
48	F	444	Yes	Yes
52	M	162	No	Yes
65	M	207	No	No
71	M	587	No	Yes
61	F	261	No	Yes
64	M	540	No	Yes
65	F	421	No	Yes
66	F	167	No	No
75	M	382	Yes	Yes
58	F	705	Yes	Yes
50	F	478	Yes	Yes
60	F	145	No	Yes
55	F	206	No	No
47	F	418	No	Yes
67	M	856	Yes	Yes
71	M	216	No	No
65	M	204	No	No
77	M	194	No	No
78	F	178	No	No
49	M	178	No	No
68	F	243	No	Yes
52	M	216	No	No
57	M	186	No	No
61	M	217	No	Yes
58	M	191	No	No
55	M	179	No	Yes
53	M	271	No	Yes
57	M	168	No	No
47	M	200	No	Yes
57	M	230	No	No
40	M	195	No	Yes
57	M	178	No	No
55	M	177	No	No
68	M	194	No	No
52	M	233	No	No
53	M	176	No	No
56	M	271	No	Yes
57	M	284	No	Yes
56	M	182	No	No
65	M	170	No	No
61	M	276	No	No
57	M	610	No	Yes
62	M	180	No	No
63	F	91	Yes	No
46	F	242	No	No
56	M	209	No	Yes
52	F	194	No	No
62	M	294	No	Yes
26	M	370	No	Yes
72	F	234	No	Yes
72	F	197	No	Yes
59	M	198	No	No
53	M	262	No	Yes
49	F	303	No	Yes
60	F	200	No	No
63	F	232	No	No
46	F	705	Yes	Yes
52	F	188	No	No
52	M	167	Yes	Yes
61	M	209	No	No
55	M	165	No	No
60	F	546	Yes	Yes
50	M	327	Yes	Yes
59	M	171	No	No
56	M	210	No	No
62	M	197	No	Yes
58	F	695	Yes	Yes
59	F	226	No	Yes
53	M	365	No	Yes
24	M	211	No	Yes
63	M	253	No	Yes
62	M	243	No	Yes
49	M	145	No	No
32	M	235	No	No
56	M	228	No	No
62	M	399	Yes	Yes
48	F	242	No	No
62	F	221	No	No
46	M	191	No	No
53	M	213	No	No
50	M	91	No	No
55	M	199	No	No
53	M	203	No	No
55	F	212	No	Yes
61	F	206	No	No
57	F	184	No	No
57	M	171	No	No
39	M	299	No	Yes
62	F	239	No	Yes
27	F	198	No	No
35	M	186	No	No
41	F	232	No	Yes
62	F	449	Yes	Yes
56	F	222	No	Yes
75	F	171	No	No
46	M	219	No	Yes
56	M	178	No	Yes
55	M	171	No	No

## Sheet: table-1-secondary
Age	Gender	Central Retinal Thickness
54	M	242
54	M	260
65	M	228
65	M	223
88	F	235
88	F	342
71	M	261
51	F	267
51	F	500
77	M	226
77	M	233
61	F	245
61	F	240
57	F	338
57	F	302
62	M	236
64	M	435
64	M	477
63	F	244
63	F	240
49	M	231
66	F	238
66	F	241
70	M	242
70	M	240
56	F	264
56	F	240
70	M	251
70	M	245
57	M	211
57	M	219
61	M	249
67	M	223
76	F	236
76	F	261
59	F	259
59	F	255
71	F	229
71	F	237
55	F	248
55	F	246
65	M	198
70	M	220
70	M	226
65	F	266
65	F	266
72	F	243
72	F	259
66	F	256
62	M	246
62	M	250
58	F	207
58	F	214
68	F	251
68	F	252
68	M	229
68	M	394
53	F	223
53	F	243
63	F	244
52	F	231
63	F	339
63	F	448
48	F	255
48	F	236
68	F	242
68	F	243
57	F	267
57	F	243
57	F	204
57	F	217
66	F	247
66	F	231
52	M	243
52	M	253
72	M	221
72	M	236
53	M	237
53	M	231
55	M	241
55	M	236
51	F	257
66	F	259
66	F	258
72	F	251
72	F	233
44	F	205
44	F	228
76	M	256
76	M	249
61	M	274
61	M	228
62	F	290
62	F	283
58	M	254
58	M	256
68	M	233
41	F	254
41	F	252
56	F	376
56	F	242
61	F	225
61	F	231
69	M	296
69	M	250
51	F	232
51	F	230
66	M	249
66	M	287
73	F	272
73	F	278
60	F	257
60	F	265
71	F	227
71	F	229
66	F	260
66	F	259
54	M	232
54	M	250
70	M	241
46	M	223
46	M	225
62	F	265
54	F	240
54	F	222
59	F	302
59	F	264
65	M	221
70	M	251
54	F	243
54	F	254
71	F	234
71	F	240
62	F	285
62	F	286
73	F	218
73	F	217
64	M	257
55	F	283
61	M	231
61	M	230
59	F	270
59	F	272
60	F	241
66	M	250
66	M	255
42	F	272
42	F	299
60	F	252
60	F	222
69	F	233
69	F	237
72	M	235
72	M	229
71	M	576
71	M	268
69	M	274
69	M	235
58	M	228
58	M	220
70	F	246
70	F	259
71	M	240
53	F	294
53	F	297
59	M	249
59	M	260
64	F	247
69	F	187
71	M	219
71	M	287
57	F	272
57	F	311
64	M	235
64	M	234
71	M	239
69	M	253
69	M	242
62	F	257
73	M	227
69	M	724
52	F	241
52	F	247
70	F	246
55	F	231
72	M	233
72	M	214
72	M	251
72	M	278
48	M	204
48	M	201
58	F	252
58	F	277
61	M	218
61	M	211
61	M	229
81	M	254
81	M	253
60	M	268
60	M	272
69	M	229
37	M	258
37	M	244
59	F	256
59	F	261
69	M	223
69	M	230
68	M	248
68	M	241
72	M	230
72	M	223
75	F	268
75	F	260
70	F	275
70	F	239
63	F	273
63	F	270
79	M	201
79	M	181
67	M	206
67	M	202
29	M	278
56	M	247
67	F	278
67	F	269
63	F	312
63	F	297
70	M	231
70	M	249
64	M	211
64	M	213
44	F	219
70	M	243
70	M	240
69	M	239
69	M	232
58	F	247
58	F	243
69	F	253
69	F	252
59	F	274
59	F	257
60	M	241
58	F	252
58	F	194
72	F	167
72	F	254
58	F	237
60	M	220
61	F	235
61	F	261
87	M	216
72	M	80
72	M	190
60	F	398
60	F	322
66	M	225
66	M	228
74	M	218
74	M	241
68	M	221
68	M	223
70	M	230
31	M	234
31	M	231
53	M	226
71	M	367
71	M	269
68	F	249
68	F	252
69	M	203
77	M	215
66	M	250
61	F	226
61	F	228
52	F	220
52	F	230
68	M	223
81	F	227
81	F	330
59	M	202
59	M	165
86	M	266
86	M	264
69	M	202
69	M	207
65	M	231
65	M	241
65	F	261
69	M	252
69	M	234
64	M	246
64	M	296
67	M	255
70	F	219
70	F	282
74	M	244
74	M	226
61	F	232
61	F	239
75	M	258
75	M	226
63	M	225
68	M	220
68	M	230
72	M	233
72	M	234
78	M	228
78	M	246
66	M	213
66	M	213
45	F	253
45	F	274
54	M	231
54	M	213
74	F	444
67	F	215
67	F	229
57	F	819
57	F	609
60	M	244
60	M	233
53	F	248
53	F	238
65	M	228
65	M	250
65	F	265
68	M	217
66	M	269
53	F	253
53	F	252
68	M	220
68	M	223
69	M	237
69	M	182
40	F	246
67	M	216
67	M	184
72	F	271
72	F	263
68	M	300
68	M	292
65	M	266
65	M	255
57	M	222
74	M	234
74	M	264
73	F	243
73	F	241
69	M	228
68	M	265
68	M	265
56	F	238
56	F	228
57	M	250
57	M	259
56	M	242
52	F	229
52	F	232
33	M	247
57	M	213
57	M	212
77	M	256
61	F	216
71	M	255
71	M	252
58	M	245
58	F	251
58	F	274
50	M	253
50	M	245
56	F	253
56	F	237
54	F	252
54	F	262
57	M	220
69	F	228
69	F	250
68	F	479
68	F	255
59	M	211
59	M	225
53	F	284
53	F	282
70	M	259
70	M	247
70	F	267
70	F	216
65	M	240
65	M	222
67	F	316
67	F	218
59	F	231
75	M	222
75	M	200
64	M	237
60	F	272
60	F	277
67	F	228
67	F	212
42	F	269
70	M	262
70	M	250
54	M	186
54	M	184
69	M	227
69	M	227
59	F	270
45	M	213
45	M	215
71	M	237
73	M	230
73	M	262
39	F	222
64	M	293
64	M	281
40	F	238
61	F	246
61	F	247
74	M	247
74	M	267
66	F	321
66	F	255
52	F	252
52	F	268
51	F	233
71	F	312
71	F	309
56	M	251
56	M	255
70	M	243
70	M	250
58	M	233
58	M	269
70	F	234
70	F	241
49	F	268
49	F	256
61	F	277
61	F	270
35	F	266
64	M	228
47	F	256
47	F	258
49	F	262
59	M	238
59	M	241
68	M	247
56	F	247
56	F	247
38	M	204
49	F	214
56	F	267
56	F	279
71	M	229
63	M	254
63	M	248
73	M	221
39	F	373
39	F	257
69	M	282
69	M	264
59	M	251
61	M	215
61	M	220
65	M	207
65	M	215
56	F	234
56	F	226
66	M	224
66	M	243
82	M	257
64	M	233
59	M	243
59	M	239
71	M	264
71	M	193
65	M	282
76	M	265
76	M	219
60	M	246
60	M	252
62	F	247
62	F	255
63	F	337
63	F	301
66	M	439
66	M	378
64	M	235
65	M	237
65	M	222
63	M	254
63	M	248
61	F	249
61	F	239
74	F	231
74	F	229
62	M	249
84	F	205
61	M	226
61	M	221
58	M	228
58	M	215
73	F	291
58	F	248
58	F	253
70	M	235
70	M	232
58	F	226
58	F	208
46	M	222
67	F	234
67	F	248
51	F	264
51	F	260
66	F	407
66	F	377
78	M	224
78	M	235
63	M	203
81	M	290
81	M	266
80	M	196
80	M	210
69	M	232
69	M	234
75	F	253
75	F	349
65	F	222
65	F	233
58	M	241
58	M	242
52	F	272
52	F	259
60	M	213
79	M	243
79	M	204
69	M	211
69	M	211
57	F	262
57	F	261
81	F	460
81	F	305
56	M	227
67	M	227
67	M	222
45	M	248
45	M	240
70	M	270
70	M	307
53	M	223
53	M	252
56	M	264
56	M	267
71	M	222
61	F	205
61	F	222
75	F	278
75	F	254
55	F	274
55	F	294
52	M	234
61	F	213
61	F	228
53	M	242
53	M	242
57	F	258
57	F	259
53	F	212
68	F	240
68	F	242
81	M	232
81	M	235
68	M	256
68	M	219
54	M	223
54	M	231
84	M	213
84	M	220
63	F	246
63	F	249
65	F	248
65	F	258
54	F	246
54	F	241
58	M	245
58	M	228
58	F	248
58	F	245
52	F	240
52	F	247
40	M	217
40	M	212
64	F	423
64	F	224
43	F	234
43	F	230
75	M	221
75	M	234
68	M	310
68	M	408
48	F	283
48	F	273
49	F	255
49	F	242
58	M	228
46	M	242
46	M	233
59	M	235
71	M	233
71	M	233
69	F	242
69	F	236
62	F	284
62	F	280
58	F	298
58	F	264
63	M	256
47	M	247
47	M	252
57	F	205
57	F	220
43	M	246
43	M	259
68	M	239
68	M	255
69	F	200
60	M	243
60	M	252
70	F	231
70	F	227
76	M	248
58	M	239
69	M	220
69	M	258
71	M	288
71	M	322
62	F	263
62	F	250
68	M	226
68	M	232
80	M	184
80	M	216
72	F	292
72	F	420
69	F	253
47	M	232
64	M	244
64	M	231
58	M	217
58	M	212
57	F	278
57	F	242
62	F	257
62	F	251
77	M	224
51	F	241
51	F	232
83	M	224
83	M	234
67	M	220
67	M	243
63	M	286
63	M	355
52	F	202
52	F	212
62	F	247
62	F	214
28	M	246
63	M	235
70	M	215
70	M	213
51	F	264
51	F	229
70	F	255
70	F	245
61	F	274
61	F	243
51	F	276
72	F	258
72	F	279
73	M	208
73	M	288
53	F	255
66	M	242
66	M	253
70	M	223
60	M	214
60	M	226
62	M	223
62	M	217
46	M	182
46	M	181
46	M	269
46	M	272
62	M	242
54	F	246
54	F	251
68	F	243
68	F	231
70	M	220
70	M	231
61	M	223
61	M	236
69	M	271
62	F	322
62	F	254
50	F	285
50	F	262
71	M	268
71	M	254
69	M	243
69	M	216
62	M	233
62	M	239
64	F	221
64	F	230
74	M	266
68	F	231
68	F	244
58	M	212
72	F	344
72	F	448
75	M	269
75	M	276
53	M	272
65	F	238
65	F	233
66	M	285
59	M	212
59	M	210
71	F	415
59	M	262
59	M	234
59	M	276
52	F	259
52	F	239
45	M	214
45	M	209
56	F	242
56	F	244
86	F	248
86	F	299
70	F	221
70	F	218
52	F	244
52	F	286
61	M	230
59	F	266
59	F	247
63	M	266
63	M	245
75	F	239
51	F	231
51	F	238
52	M	197
52	M	186
63	M	241
63	M	213
63	M	251
63	M	241
72	F	287
72	F	290
50	F	229
50	F	232
71	M	240
71	M	245
35	M	235
71	M	263
71	M	285
57	F	333
57	F	319
46	F	221
46	F	222
63	F	251
72	M	224
72	M	230
44	F	266
44	F	268
57	M	218
57	M	221
50	M	234
55	M	145
55	M	192
57	M	241
57	M	239
63	F	400
63	F	537
71	M	260
71	M	240
54	M	304
54	M	280
72	M	256
72	M	262
59	F	236
59	F	281
79	F	236
79	F	248
51	F	251
51	F	326
75	M	226
54	F	246
54	F	251
77	M	252
77	M	221
62	M	239
69	F	258
69	F	291
83	M	267
83	M	228
61	F	257
61	F	223
72	F	237
72	F	236
63	F	517
63	F	235
56	F	282
56	F	336
62	F	280
62	F	254
62	F	313
62	F	255
65	F	267
58	F	234
58	F	246
59	M	229
59	M	255
42	F	237
42	F	251
61	F	253
61	F	231
70	M	244
70	M	251
52	F	242
52	F	245
63	F	246
63	F	300
84	F	249
84	F	241
65	F	253
65	F	256
48	M	239
48	M	218
62	F	197
62	F	200
44	M	285
44	M	250
47	M	229
47	M	240
52	F	241
52	F	245
80	M	337
64	F	238
64	F	260
56	F	256
67	F	337
67	F	373
74	M	237
74	M	229
71	M	252
71	M	631
53	F	263
53	F	224
59	F	293
59	F	287
52	F	270
79	M	228
79	M	232
50	F	250
50	F	256
65	F	455
65	F	320
64	F	259
64	F	258
43	M	230
43	M	227
47	F	239
47	F	265
57	F	233
57	F	235
69	M	244
67	M	247
67	M	287
59	F	283
59	F	311
67	M	201
67	M	194
70	F	257
70	F	279
72	M	193
72	M	193
49	F	274
49	F	227
59	M	236
59	M	248
58	F	237
41	M	270
41	M	255
58	M	287
58	M	222
69	M	223
63	M	277
63	M	267
42	M	211
42	F	260
42	F	266
51	F	251
51	F	244
51	F	252
72	F	223
72	F	281
59	F	238
59	F	314
58	F	280
58	F	278
56	F	204
56	F	213
47	M	258
62	M	249
62	M	259
72	F	256
72	F	271
50	M	257
50	M	268
65	M	230
65	M	271
67	F	251
67	F	246
69	F	244
69	F	235
56	M	255
56	M	267
65	F	276
65	F	250
62	F	210
62	F	217
49	F	245
63	M	439
63	M	350
61	F	249
61	F	266
46	F	227
46	F	261
55	F	244
45	F	286
45	F	293
67	F	242
68	F	200
68	F	232
51	F	264
51	F	241
45	F	230
45	F	260
49	F	255
49	F	252
50	F	220
50	F	218
47	F	266
47	F	560
50	M	290
59	M	240
59	M	255
56	M	263
56	M	251
46	M	302
46	M	279
62	F	199
74	M	242
74	M	231
49	M	731
49	M	539
62	F	288
63	F	224
63	F	231
60	F	610
60	F	363
63	F	250
63	F	260
72	M	249
72	M	235
40	F	226
45	F	300
45	F	307
67	F	257
71	M	222
52	F	249
52	F	248
65	M	267
65	M	270
49	M	225

## Sheet: table-2-S1-fig-S3
Central Retinal Thickness	Model-prediction	Specialist 1 grade	Specialist 2 grade	Specialist 3 grade
197	Yes	Yes	Yes	No
197	Yes	Yes	Yes	Yes
440	Yes	Yes	Yes	Yes
475	Yes	Yes	No	No
188	Yes	No	Yes	No
188	Yes	Yes	Yes	Yes
195	Yes	Yes	Yes	No
187	Yes	No	No	No
288	Yes	Yes	Yes	Yes
214	Yes	No	No	No
176	Yes	No	No	No
207	Yes	Yes	No	No
151	Yes	Yes	Yes	Yes
199	Yes	Yes	Yes	Yes
390	Yes	No	Yes	No
250	Yes	Yes	No	Yes
181	Yes	Yes	Yes	Yes
201	Yes	No	No	No
173	Yes	No	No	No
505	Yes	Yes	Yes	Yes
178	Yes	Yes	Yes	Yes
183	Yes	No	No	No
191	Yes	No	No	No
180	Yes	No	No	No
470	Yes	Yes	Yes	Yes
385	Yes	Yes	Yes	Yes
197	Yes	Yes	Yes	Yes
285	Yes	Yes	Yes	Yes
194	Yes	No	Yes	Yes
222	Yes	No	No	No
145	Yes	Yes	Yes	No
302	Yes	Yes	Yes	Yes
312	Yes	Yes	Yes	Yes
192	Yes	No	Yes	No
351	Yes	Yes	Yes	Yes
530	Yes	Yes	Yes	Yes
199	Yes	Yes	Yes	Yes
186	Yes	Yes	Yes	Yes
216	Yes	Yes	No	Yes
165	Yes	No	No	No
215	Yes	Yes	Yes	Yes
202	Yes	No	No	No
187	Yes	No	No	No
224	Yes	No	No	No
328	Yes	No	No	No
186	Yes	Yes	Yes	Yes
420	Yes	No	No	Not gradable
191	Yes	No	No	No
196	Yes	No	No	No
206	Yes	No	No	No
179	Yes	No	No	No
202	Yes	Yes	Yes	Yes
180	Yes	No	No	No
332	Yes	Yes	Yes	Yes
198	Yes	No	No	No
635	Yes	Yes	No	Yes
194	Yes	No	No	No
169	Yes	No	No	No
187	Yes	Yes	Yes	Yes
222	Yes	No	No	No
561	Yes	Yes	Yes	Yes
204	Yes	Yes	Yes	Yes
289	Yes	Yes	Yes	Yes
186	Yes	No	No	No
165	Yes	Yes	Yes	Yes
415	Yes	Yes	Yes	Yes
160	Yes	No	No	No
150	Yes	No	No	No
289	Yes	Yes	Yes	Yes
594	Yes	Yes	Yes	Yes
204	Yes	No	No	No
333	Yes	Yes	Yes	Yes
230	Yes	No	Not gradable	No
550	Yes	Yes	Yes	Yes
234	Yes	Yes	Yes	Yes
447	Yes	Yes	Yes	Yes
163	Yes	No	No	No
184	Yes	Yes	Yes	Yes
220	Yes	No	No	No
188	Yes	No	No	No
199	Yes	No	Yes	No
180	Yes	Yes	Yes	Yes
225	Yes	No	No	No
731	Yes	Yes	Yes	No
177	Yes	No	No	No
203	Yes	No	No	No
150	Yes	Yes	Yes	Yes
192	Yes	No	No	No
606	Yes	Yes	Yes	Yes
228	Yes	No	No	No
204	Yes	Yes	Yes	Yes
234	Yes	No	Yes	Yes
279	Yes	Yes	Yes	Yes
275	Yes	Yes	Yes	Yes
215	Yes	No	No	No
181	Yes	No	No	No
181	Yes	Yes	Yes	Yes
204	Yes	Yes	Yes	Yes
171	Yes	Yes	Yes	Yes
191	Yes	Yes	Yes	Yes
182	Yes	Yes	Yes	Yes
306	Yes	Yes	Yes	Yes
186	Yes	Yes	Yes	Yes
527	Yes	Yes	No	No
198	Yes	No	Yes	Yes
226	Yes	Yes	Yes	Yes
169	Yes	No	No	No
383	Yes	No	No	No
223	Yes	No	No	No
209	Yes	Yes	Yes	Yes
187	Yes	No	No	No
196	Yes	No	No	No
183	Yes	No	No	No
191	Yes	Yes	No	Yes
269	Yes	Yes	Yes	Yes
185	Yes	No	No	No
248	Yes	Yes	Yes	Yes
239	Yes	Yes	Yes	Yes
198	Yes	Yes	Yes	Yes
145	Yes	No	Yes	Yes
383	Yes	Yes	Yes	Yes
211	Yes	Yes	Yes	Yes
192	Yes	No	No	No
444	Yes	Yes	Yes	Yes
392	Yes	Yes	Yes	Yes
207	Yes	Yes	Yes	Yes
239	Yes	Yes	Yes	No
186	Yes	No	No	No
241	Yes	Yes	Yes	Yes
237	Yes	No	No	No
201	Yes	Yes	Yes	Yes
224	Yes	No	No	No
173	Yes	No	No	No
566	Yes	Yes	Yes	Yes
201	Yes	No	No	No
704	Yes	Yes	Yes	Yes
436	Yes	Yes	Yes	Yes
168	Yes	No	No	No
140	Yes	Yes	Yes	Yes
185	Yes	Yes	Yes	No
201	Yes	Yes	Yes	Yes
372	Yes	Yes	Yes	Yes
222	Yes	Yes	Yes	Yes
201	Yes	Yes	Yes	Yes
238	Yes	No	No	No
319	Yes	No	No	No
202	Yes	No	No	No
197	Yes	Yes	Yes	Yes
182	Yes	Yes	Yes	Yes
242	Yes	No	No	No
330	Yes	Yes	Yes	Yes
163	Yes	Yes	Yes	Yes
211	Yes	Yes	Yes	Yes
235	Yes	No	No	No
212	Yes	No	No	No
316	Yes	Yes	Yes	Yes
219	Yes	Yes	Yes	Yes
192	Yes	Yes	Yes	Yes
438	Yes	No	No	No
521	Yes	No	No	No
172	Yes	No	No	No
226	Yes	Yes	Yes	Yes
182	Yes	Yes	Yes	Yes
277	Yes	Yes	Yes	Yes
483	Yes	Yes	Yes	Yes
184	Yes	Yes	Yes	Yes
234	Yes	Yes	Yes	Yes
868	Yes	Yes	Yes	Yes
190	Yes	Yes	Yes	Yes
169	Yes	Yes	Yes	Yes
303	Yes	Yes	Yes	Yes
754	Yes	Yes	No	Yes
193	Yes	No	No	No
277	Yes	Yes	Yes	No
281	Yes	No	No	No
194	Yes	No	No	No
243	Yes	Yes	Yes	Yes
271	Yes	Yes	Yes	Yes
179	Yes	Yes	Yes	Yes
212	Yes	No	No	No
228	Yes	No	No	No
535	Yes	Yes	Yes	Yes
287	Yes	Yes	No	No
290	Yes	Yes	Yes	Yes
147	Yes	No	No	No
383	Yes	Yes	Yes	Yes
335	Yes	Yes	Yes	No
191	Yes	Yes	Yes	Yes
217	Yes	Yes	Yes	Yes
163	Yes	No	No	No
398	Yes	Yes	Yes	Yes
235	Yes	Yes	Yes	Yes
268	Yes	Yes	No	Yes
410	Yes	No	No	No
221	Yes	Yes	Yes	Yes
172	Yes	Yes	Yes	Yes
421	Yes	No	No	No
148	Yes	Yes	Yes	Yes
222	Yes	Yes	Yes	Yes
253	Yes	Yes	Yes	Yes
238	Yes	Yes	Yes	Yes
199	Yes	Yes	Yes	Yes
661	Yes	Yes	No	Yes
349	Yes	No	Yes	No
194	Yes	No	No	No
235	Yes	Yes	Yes	Yes
199	Yes	No	No	No
206	Yes	No	No	No
186	Yes	No	No	No
269	Yes	Yes	Yes	Yes
220	Yes	Yes	Yes	Yes
198	Yes	Yes	Yes	Yes
326	Yes	Yes	Yes	Yes
245	Yes	Yes	Yes	Yes
414	Yes	Yes	Yes	Yes
207	Yes	No	No	No
185	Yes	Yes	Yes	Yes
178	Yes	No	No	No
179	Yes	No	No	No
201	Yes	No	No	No
294	Yes	Yes	Yes	Yes
209	Yes	Yes	Yes	Yes
644	Yes	Yes	Yes	Yes
196	Yes	No	Yes	No
194	Yes	Yes	Yes	Yes
744	Yes	Yes	Yes	Yes
262	Yes	No	No	No
648	Yes	Yes	Yes	Yes
192	Yes	No	Yes	Yes
183	Yes	No	No	No
280	Yes	No	No	No
441	Yes	No	No	No
232	Yes	No	No	No
260	Yes	No	No	No
176	Yes	Yes	Yes	No
315	Yes	Yes	No	No
227	Yes	Yes	Yes	Yes
171	Yes	No	No	No
238	Yes	Yes	Yes	Yes
220	Yes	No	No	No
217	Yes	No	No	No
233	Yes	Yes	Yes	Yes
208	Yes	No	No	No
518	Yes	Yes	Yes	Yes
168	Yes	Yes	Yes	Yes
230	Yes	No	Yes	No
201	Yes	No	No	No
186	Yes	Yes	Yes	Yes
147	Yes	Yes	Yes	Yes
191	Yes	No	No	No
243	Yes	Yes	Yes	Yes
199	Yes	No	No	No
183	Yes	Yes	Yes	Yes
194	Yes	Yes	Yes	Yes
258	Yes	Yes	Yes	Yes
187	Yes	No	No	No
210	Yes	No	No	No
237	Yes	Yes	Yes	Yes
359	Yes	Yes	Yes	Yes
503	Yes	Yes	Yes	Yes
287	Yes	Yes	Yes	Yes
184	Yes	Yes	No	No
166	Yes	No	No	No
405	Yes	Yes	Yes	Yes
135	Yes	Yes	Yes	Yes
183	Yes	No	No	No
186	Yes	Yes	Yes	Yes
700	Yes	Yes	Yes	Yes
210	Yes	Yes	Yes	Yes
335	Yes	Yes	Yes	Yes
203	Yes	Yes	Yes	Yes
186	Yes	Yes	No	No
150	Yes	No	No	No
240	Yes	Yes	Yes	Yes
222	Yes	Yes	Yes	Yes
188	Yes	Yes	Yes	Yes
151	Yes	Yes	Yes	Yes
205	Yes	Yes	Yes	Yes
217	Yes	Yes	Yes	Yes
229	Yes	Yes	Yes	Yes
230	Yes	Yes	Yes	Yes
360	Yes	Yes	Yes	Yes
226	Yes	No	No	No
465	Yes	Yes	Yes	Yes
232	Yes	No	No	No
207	Yes	Yes	Yes	Yes
653	Yes	Yes	Yes	Yes
212	Yes	Yes	Yes	Yes
203	Yes	No	No	No
230	Yes	No	Yes	No
774	Yes	No	No	No
184	Yes	Yes	Yes	Yes
235	Yes	Yes	Yes	Yes
424	Yes	Yes	Yes	No
199	Yes	No	No	No
187	Yes	Yes	No	Yes
271	Yes	Yes	Yes	Yes
184	Yes	Yes	Yes	Yes
212	Yes	Yes	Yes	Yes
175	Yes	Yes	No	No
171	Yes	Yes	Yes	Yes
237	Yes	No	No	No
194	Yes	Yes	Yes	Yes
263	Yes	Yes	Yes	Yes
205	Yes	Yes	Yes	Yes
189	Yes	Yes	Yes	Yes
197	Yes	Yes	Yes	Yes
269	Yes	Yes	Yes	Yes
909	Yes	Yes	Yes	Yes
206	Yes	No	No	No
452	Yes	No	No	No
217	Yes	No	Yes	Yes
209	Yes	No	No	No
345	Yes	Yes	Yes	Yes
219	Yes	No	No	No
229	Yes	Yes	Yes	Yes
203	Yes	No	No	No
472	Yes	Yes	Yes	Yes
191	Yes	No	No	No
209	Yes	No	No	No
212	Yes	No	No	No
224	Yes	Yes	Yes	Yes
176	Yes	Yes	Yes	Yes
436	Yes	Yes	Yes	Yes
243	Yes	Yes	Yes	Yes
192	Yes	No	No	No
189	Yes	No	No	No
217	Yes	Yes	Yes	Yes
200	Yes	No	Yes	No
191	Yes	No	No	No
367	Yes	Yes	Yes	Yes
245	Yes	No	Yes	No
400	Yes	Yes	Yes	Yes
427	Yes	Yes	Yes	No
511	Yes	Yes	Yes	Yes
442	Yes	Yes	Yes	Yes
183	Yes	Yes	Yes	No
216	Yes	No	No	No
176	Yes	Yes	Yes	Yes
189	Yes	Yes	Yes	No
190	Yes	Yes	Yes	No
183	Yes	Yes	Yes	Yes
207	Yes	Yes	Yes	No
194	Yes	Yes	Yes	Yes
141	Yes	No	No	No
208	Yes	Yes	Yes	Yes
212	Yes	Yes	Yes	Yes
221	Yes	No	No	No
138	Yes	Yes	Yes	Yes
204	Yes	No	No	No
230	Yes	No	No	No
186	Yes	Yes	Yes	Yes
250	Yes	Yes	No	Yes
207	Yes	Yes	Yes	Yes
208	Yes	Yes	Yes	Yes
230	Yes	Yes	Yes	Yes
190	Yes	Yes	Yes	Yes
276	Yes	No	No	No
301	Yes	Yes	Yes	Yes
225	Yes	Yes	Yes	Yes
225	Yes	No	No	No
196	Yes	No	No	No
431	Yes	Yes	Yes	Yes
363	Yes	Yes	Yes	Yes
240	Yes	Yes	Yes	Yes
196	Yes	No	No	No
270	Yes	No	No	No
186	Yes	No	No	No
475	Yes	Yes	Yes	Yes
352	Yes	Yes	Yes	Yes
196	Yes	Yes	Yes	Yes
245	Yes	Yes	No	Yes
181	Yes	No	No	No
203	Yes	No	No	No
271	Yes	Yes	Yes	Yes
248	Yes	Yes	Yes	Yes
202	Yes	No	No	No
413	Yes	Yes	Yes	Yes
589	Yes	Yes	Yes	Yes
125	Yes	Yes	Yes	Yes
180	Yes	No	No	No
174	Yes	Yes	Yes	Yes
837	Yes	No	Yes	Yes
150	Yes	Yes	Yes	Yes
235	Yes	No	No	No
199	Yes	Yes	Yes	Yes
210	Yes	No	No	No
233	Yes	Yes	Yes	Yes
261	Yes	Yes	Yes	Yes
477	Yes	No	No	No
226	Yes	No	No	No
247	Yes	No	No	No
157	Yes	Yes	Yes	Yes
297	Yes	Yes	Yes	Yes
163	Yes	No	No	No
378	Yes	Yes	Yes	Yes
654	Yes	Yes	Yes	Yes
204	Yes	Yes	Yes	Yes
256	Yes	Yes	Yes	Yes
171	Yes	Yes	Yes	Yes
198	Yes	No	No	No
248	Yes	Yes	Yes	Yes
220	Yes	No	No	No
205	Yes	Yes	Yes	No
191	Yes	No	No	No
194	Yes	No	No	No
236	Yes	Yes	Yes	No
149	Yes	Yes	Yes	Yes
198	Yes	No	No	No
182	Yes	No	No	No
193	Yes	No	No	No
206	Yes	Yes	Yes	Yes
364	Yes	Yes	Yes	Yes
215	Yes	No	No	No
209	Yes	No	No	No
215	Yes	Yes	Yes	Yes
226	Yes	No	No	No
199	Yes	Yes	Yes	No
198	Yes	Yes	Yes	Yes
215	Yes	Yes	Yes	Yes
215	Yes	Yes	Yes	Yes
230	Yes	Yes	Yes	Yes
188	Yes	No	No	Yes
212	Yes	Yes	Yes	Yes
398	Yes	Yes	Yes	Yes
185	Yes	Yes	Yes	Yes
194	Yes	No	No	No
245	Yes	Yes	Yes	No
215	Yes	No	No	No
222	Yes	Yes	Yes	Yes
1335	Yes	Not gradable	No	No
210	Yes	Yes	Yes	Yes
186	Yes	Yes	No	Yes
162	Yes	No	No	No
217	Yes	Yes	Yes	No
216	Yes	Yes	Yes	Yes
220	Yes	Yes	Yes	Yes
191	Yes	Yes	No	Yes
183	Yes	No	No	No
221	Yes	Yes	Yes	Yes
338	Yes	No	No	No
189	Yes	No	Yes	No
246	Yes	No	No	No
284	Yes	Yes	Yes	Yes
201	Yes	Yes	Yes	Yes
200	Yes	Yes	Yes	Yes
183	Yes	No	No	No
295	Yes	Yes	Yes	Yes
189	Yes	Yes	Yes	Yes
165	Yes	No	No	No
217	Yes	Yes	Yes	Yes
282	Yes	No	No	No
249	Yes	Yes	Yes	Yes
210	Yes	Yes	Yes	Yes
315	Yes	Yes	Yes	Yes
315	Yes	Yes	Yes	Yes
416	Yes	No	Yes	No
302	Yes	Yes	Yes	Yes
161	Yes	Yes	Yes	Yes
171	Yes	No	No	No
154	Yes	Yes	Yes	Yes
220	Yes	No	No	No
179	Yes	No	No	No
199	Yes	No	No	No
220	Yes	No	No	No
275	Yes	Yes	Yes	Yes
186	Yes	Yes	Yes	Yes
303	Yes	Yes	Yes	Yes
189	Yes	Yes	Yes	Yes
429	Yes	Yes	Yes	Yes
346	Yes	Yes	Yes	Yes
317	Yes	Yes	Yes	Yes
195	Yes	Yes	Yes	Yes
233	Yes	Yes	Yes	Yes
258	Yes	Yes	Yes	Yes
306	Yes	No	No	No
344	Yes	Yes	Yes	Yes
188	Yes	No	No	No
203	Yes	No	No	No
439	Yes	Yes	Yes	Yes
207	Yes	No	No	No
302	Yes	Yes	Yes	Yes
189	Yes	Yes	No	No
205	Yes	Yes	No	Yes
1187	Yes	Yes	Yes	Yes
318	Yes	Yes	Yes	Yes
523	Yes	Yes	Yes	Yes
212	Yes	No	No	No
215	Yes	Yes	No	No
417	Yes	Yes	Yes	Yes
185	Yes	No	No	No
192	Yes	No	No	No
179	Yes	No	No	No
164	Yes	Yes	Yes	Yes
233	Yes	Yes	Yes	Not gradable
188	Yes	Yes	Yes	Yes
193	Yes	No	No	No
178	Yes	Yes	Yes	Yes
215	Yes	No	No	No
215	Yes	No	No	No
408	Yes	Yes	Yes	Yes
142	Yes	No	Yes	No
163	Yes	Yes	Yes	Yes
229	Yes	No	No	No
210	Yes	No	No	No
459	Yes	Yes	Yes	Yes
222	Yes	Yes	Yes	No
163	Yes	No	No	No
537	Yes	No	No	No
239	Yes	No	No	No
187	Yes	No	No	Yes
209	Yes	No	No	No
577	Yes	Yes	Yes	Yes
207	Yes	No	No	No
190	Yes	No	No	No
207	Yes	Yes	Yes	Yes
232	Yes	Yes	Yes	Yes
178	Yes	Yes	Yes	Yes
368	Yes	Yes	Yes	Yes
196	Yes	No	No	No
186	Yes	No	No	No
188	Yes	No	No	No
207	Yes	No	No	No
211	Yes	Yes	Yes	Yes
235	Yes	No	No	No
158	Yes	Yes	Yes	Yes
209	Yes	Yes	Yes	Yes
270	Yes	Yes	Yes	Yes
192	Yes	No	Yes	Yes
197	Yes	Yes	No	No
195	Yes	Yes	Yes	Yes
192	Yes	No	No	No
363	Yes	Yes	Yes	Yes
198	Yes	Yes	Yes	Yes
423	Yes	Yes	Yes	Yes
180	Yes	Yes	Yes	Yes
194	Yes	No	No	No
217	Yes	Yes	Yes	Yes
212	Yes	Yes	Yes	Yes
183	Yes	Yes	Yes	Yes
244	Yes	No	Yes	No
227	Yes	No	No	No
217	Yes	Yes	Yes	Yes
195	Yes	No	No	No
198	Yes	Yes	Yes	Yes
168	Yes	No	No	No
227	Yes	Yes	Yes	Yes
277	Yes	Yes	Yes	Yes
156	Yes	Yes	Yes	Yes
803	Yes	Yes	Yes	Yes
235	Yes	No	No	No
203	Yes	No	No	No
212	Yes	No	No	No
186	Yes	No	No	No
227	Yes	No	No	No
159	Yes	No	No	No
217	Yes	Yes	Yes	Yes
182	Yes	No	No	No
203	Yes	Yes	Yes	Yes
206	Yes	Yes	Yes	Yes
563	Yes	Yes	No	Yes
555	Yes	No	No	No
248	Yes	No	No	No
174	Yes	Yes	Yes	Yes
194	Yes	Yes	Yes	No
138	Yes	Yes	Yes	Yes
372	Yes	Yes	Yes	Yes
222	Yes	No	No	No
187	Yes	Yes	Yes	No
203	Yes	Yes	Yes	Yes
318	Yes	Yes	Yes	Yes
168	Yes	No	No	No
201	Yes	Yes	Yes	No
485	Yes	Yes	Yes	Yes
173	Yes	No	No	No
176	Yes	No	No	No
194	Yes	Yes	Yes	Yes
550	Yes	No	No	No
156	Yes	No	No	Yes
173	Yes	No	No	No
189	Yes	Yes	Yes	Yes
142	Yes	Yes	Yes	Yes
222	Yes	No	No	No
298	Yes	Yes	Yes	Yes
216	Yes	Yes	Yes	Yes
213	Yes	No	No	No
239	Yes	No	No	No
170	Yes	No	No	No
235	Yes	Yes	Yes	Yes
563	Yes	No	Yes	No
187	Yes	Yes	Yes	Yes
373	Yes	Yes	Yes	Yes
240	Yes	Yes	Yes	Yes
846	Yes	No	No	No
170	Yes	Yes	Yes	Yes
231	Yes	No	No	No
204	Yes	No	No	No
227	Yes	Yes	Yes	Yes
495	Yes	Yes	Yes	Yes
209	Yes	Yes	No	No
318	Yes	Yes	Yes	Yes
189	Yes	No	No	No
181	Yes	No	No	No
192	Yes	Yes	No	No
182	Yes	Yes	Yes	Yes
153	Yes	Yes	No	Yes
199	Yes	Yes	Yes	Yes
194	Yes	No	No	No
204	Yes	Yes	Yes	Yes
320	Yes	Yes	Yes	Yes
201	Yes	No	No	No
207	Yes	No	No	No
162	Yes	Yes	Yes	No
379	Yes	Yes	Yes	Yes
158	Yes	Yes	Yes	Yes
165	Yes	Yes	Yes	Yes
206	Yes	No	No	No
230	Yes	No	No	No
168	Yes	No	No	No
178	Yes	No	Yes	No
779	Yes	Yes	Yes	Yes
213	Yes	No	Yes	No
606	Yes	Yes	Yes	Yes
224	Yes	No	No	No
193	Yes	No	Yes	No
181	Yes	No	Yes	Yes
173	Yes	Yes	Yes	Yes
618	Yes	Yes	No	Yes
277	Yes	Yes	Yes	Yes
193	Yes	Yes	Yes	Yes
211	Yes	Yes	Yes	Yes
184	Yes	No	No	No
232	Yes	Yes	Yes	Yes
288	Yes	Yes	Yes	Yes
197	Yes	Yes	No	No
217	Yes	Yes	Yes	Yes
181	Yes	No	No	No
204	Yes	No	No	No
176	Yes	Yes	Yes	Yes
205	Yes	No	No	No
213	Yes	Yes	Yes	Yes
198	Yes	Yes	Yes	Yes
699	Yes	Yes	Yes	Yes
150	Yes	No	No	No
190	Yes	Yes	Yes	Yes
222	Yes	Yes	Yes	Yes
261	Yes	Yes	Yes	Yes
343	Yes	Yes	Yes	Yes
481	Yes	Yes	Yes	Yes
220	Yes	Yes	Yes	Yes
209	Yes	No	No	No
529	Yes	Yes	Yes	Yes
211	Yes	Yes	Yes	Yes
297	Yes	Yes	Yes	Yes
173	Yes	No	No	No
422	Yes	Yes	Yes	Yes
190	Yes	No	No	No
405	Yes	No	No	No
194	Yes	No	No	No
291	Yes	Yes	Yes	Yes
179	Yes	No	No	No
183	Yes	No	No	No
654	Yes	Yes	Yes	Yes
183	Yes	No	No	No
206	Yes	Yes	Yes	Yes
215	Yes	Yes	Yes	Yes
185	Yes	No	No	No
568	Yes	Yes	Yes	Yes
167	Yes	Yes	Yes	Yes
179	Yes	Yes	Yes	Yes
370	Yes	Yes	Yes	Yes
303	Yes	Yes	Yes	Yes
377	Yes	Yes	Yes	Yes
216	Yes	No	No	No
261	Yes	Yes	Yes	Yes
197	Yes	No	No	Yes
245	Yes	No	No	No
268	Yes	No	No	No
178	Yes	No	No	No
202	Yes	No	No	No
292	Yes	Yes	Yes	Yes
290	Yes	No	No	No
274	Yes	Yes	Yes	Yes
214	Yes	Yes	Yes	Yes
399	Yes	Yes	Yes	Yes
195	Yes	No	No	No
196	Yes	No	No	No
145	Yes	No	No	No
182	Yes	No	No	No
206	Yes	No	No	No
273	Yes	Yes	Yes	Yes
249	Yes	Yes	Yes	No
336	Yes	Yes	No	No
183	Yes	Yes	Yes	Yes
205	Yes	Yes	Yes	Yes
184	Yes	No	No	No
232	Yes	Yes	No	Yes
156	Yes	No	Yes	No
236	Yes	Yes	Yes	Yes
186	Yes	No	No	No
230	Yes	Yes	Yes	No
230	Yes	Yes	Yes	Yes
203	Yes	Yes	Yes	Yes
204	Yes	Yes	Yes	Yes
216	Yes	No	No	No
171	Yes	Yes	Yes	No
140	Yes	No	No	No
375	Yes	No	No	No
214	Yes	Yes	Yes	Yes
343	Yes	Yes	Yes	Yes
791	Yes	No	Yes	No
317	Yes	Yes	Yes	Yes
193	Yes	No	No	No
327	Yes	Yes	Yes	Yes
238	Yes	Yes	Yes	Yes
184	Yes	No	No	No
215	Yes	No	No	No
204	Yes	Yes	Yes	Yes
160	Yes	Yes	Yes	No
170	Yes	No	No	No
163	Yes	No	No	No
218	Yes	No	No	No
157	Yes	Yes	Yes	Yes
233	Yes	Yes	Yes	Yes
372	Yes	Yes	Yes	Yes
226	Yes	Yes	Yes	Yes
257	Yes	Yes	Yes	Yes
605	Yes	Yes	Yes	Yes
219	Yes	Yes	Yes	Yes
188	Yes	Yes	Yes	Yes
183	Yes	No	No	No
465	Yes	Yes	Yes	Yes
206	Yes	Yes	Yes	Yes
243	Yes	Yes	Yes	Yes
208	Yes	No	No	No
192	Yes	No	Yes	No
179	Yes	Yes	No	Yes
227	Yes	Yes	Yes	Yes
235	Yes	Yes	Yes	Yes
172	Yes	No	Yes	No
254	Yes	No	No	No
144	Yes	No	No	No
201	Yes	Yes	Yes	Yes
354	Yes	No	No	No
358	Yes	Yes	Yes	Yes
188	Yes	No	No	No
178	Yes	Yes	Yes	Yes
167	Yes	Yes	Yes	No
155	Yes	Yes	Yes	Yes
178	Yes	Yes	Yes	Yes
220	Yes	Yes	Yes	Yes
295	Yes	Yes	Yes	Yes
204	Yes	Yes	Yes	Yes
212	Yes	No	No	No
465	Yes	Yes	Yes	Yes
179	Yes	No	No	No
173	Yes	Yes	No	Yes
178	Yes	No	Yes	No
165	Yes	Yes	Yes	Yes
188	Yes	No	No	No
218	Yes	Yes	Yes	Yes
221	Yes	Yes	Yes	Yes
239	Yes	Yes	Yes	Yes
201	Yes	No	No	No
239	Yes	Yes	Yes	Yes
163	Yes	Yes	No	Yes
256	Yes	Yes	Yes	No
467	Yes	No	Yes	No
809	Yes	Yes	Yes	No
187	Yes	No	No	No
176	Yes	Yes	Yes	Yes
215	Yes	Yes	Yes	Yes
159	Yes	No	No	No
189	Yes	Yes	Yes	Yes
225	Yes	Yes	Yes	Yes
185	Yes	No	No	No
191	Yes	Yes	Yes	Yes
550	Yes	Yes	Yes	Yes
178	Yes	No	No	No
199	Yes	Yes	Yes	Yes
204	Yes	No	No	No
230	Yes	Yes	Yes	Yes
203	Yes	Yes	Yes	Yes
209	Yes	No	No	No
268	Yes	Yes	Yes	Yes
230	Yes	Yes	Yes	No
181	Yes	Yes	Yes	Yes
216	Yes	No	No	No
162	Yes	Yes	Yes	Yes
171	Yes	Yes	Yes	Yes
767	Yes	No	Yes	Yes
194	Yes	Yes	Yes	Yes
261	Yes	Yes	Yes	Yes
201	Yes	Yes	Yes	Yes
354	Yes	Yes	Yes	Yes
222	Yes	Yes	Yes	Yes
255	Yes	No	No	No
175	Yes	Yes	Yes	Yes
404	Yes	Yes	Yes	Yes
178	Yes	Yes	Yes	Yes
186	Yes	Yes	Yes	Yes
560	Yes	Yes	Yes	Yes
307	Yes	Yes	Yes	Yes
192	Yes	No	No	No
217	Yes	Yes	Yes	No
517	Yes	Yes	Yes	Yes
188	Yes	No	No	No
214	Yes	Yes	No	Yes
250	Yes	Yes	Yes	Yes
244	Yes	Yes	Yes	Yes
176	Yes	Yes	Yes	Yes
280	Yes	Yes	Yes	Yes
209	Yes	Yes	Yes	Yes
160	Yes	No	No	No
174	Yes	Yes	Yes	No
198	Yes	No	No	No
157	Yes	No	No	No
236	Yes	Yes	Yes	Yes
515	Yes	Yes	Yes	Yes
417	Yes	Yes	Yes	Yes
532	Yes	Yes	Yes	Yes
236	Yes	Yes	Yes	Yes
199	Yes	No	No	No
180	Yes	Yes	Yes	Yes
204	Yes	Yes	Yes	No
183	Yes	Yes	No	Yes
168	Yes	No	No	No
204	Yes	No	No	No
271	Yes	Yes	Yes	Yes
501	Yes	Yes	Yes	Yes
225	Yes	Yes	Yes	Yes
199	Yes	Yes	Yes	Yes
191	Yes	Yes	Yes	Yes
139	Yes	Yes	No	No
187	Yes	Yes	Yes	Yes
247	Yes	Yes	Yes	Yes
204	Yes	No	No	No
206	Yes	No	No	No
206	Yes	No	No	No
200	Yes	No	No	No
220	Yes	Yes	No	No
195	Yes	No	No	No
219	Yes	Yes	No	No
219	Yes	Yes	Yes	Yes
284	Yes	Yes	Yes	Yes
486	Yes	Yes	Yes	Yes
215	Yes	Yes	Yes	Yes
199	Yes	Yes	Yes	Yes
403	Yes	Yes	No	Yes
221	Yes	No	No	No
191	Yes	Yes	Yes	Yes
222	Yes	No	No	No
460	Yes	Yes	Yes	Yes
173	Yes	No	No	No
227	Yes	No	No	No
199	Yes	Yes	No	No
189	Yes	No	No	No
186	Yes	No	No	No
201	Yes	Yes	Yes	No
143	Yes	Yes	Yes	Yes
192	Yes	No	No	No
196	Yes	No	No	No
195	Yes	No	No	No
175	Yes	Yes	Yes	Yes
246	Yes	Yes	Yes	Yes
272	Yes	Yes	Yes	Yes
187	Yes	No	No	No
264	Yes	Yes	Yes	Yes
158	Yes	Yes	Yes	Yes
182	Yes	No	Yes	Yes
325	Yes	Yes	Yes	Yes
201	Yes	No	No	No
194	Yes	No	No	No
293	Yes	Yes	Yes	Yes
212	Yes	No	No	No
223	Yes	Yes	Yes	Yes
244	Yes	No	No	No
176	Yes	No	No	No
158	Yes	Yes	Yes	Yes
305	Yes	Yes	Yes	Yes
220	Yes	Yes	Yes	Yes
210	Yes	Yes	Yes	Yes
217	Yes	Yes	Yes	Yes
173	Yes	Yes	Yes	Yes
315	Yes	Yes	Yes	Yes
163	Yes	Yes	Yes	Yes
201	Yes	No	No	No
237	Yes	Yes	Yes	Yes
300	Yes	Yes	Yes	Yes
218	Yes	No	No	No
212	Yes	Yes	Yes	Yes
214	Yes	No	No	No
201	Yes	No	No	No
539	Yes	Yes	No	Yes
168	Yes	Yes	Yes	Yes
309	Yes	Yes	Yes	Yes
171	Yes	Yes	Yes	Yes
240	Yes	Yes	Yes	Yes
184	Yes	No	No	No
155	Yes	No	No	No
228	Yes	Yes	Yes	Yes
144	Yes	Yes	Yes	Yes
235	Yes	Yes	Yes	Yes
171	Yes	No	No	No
211	Yes	No	No	No
196	Yes	No	Yes	No
215	Yes	No	No	No
199	Yes	Yes	Yes	Yes
215	Yes	Yes	Yes	Yes
266	Yes	Yes	Yes	Yes
186	Yes	No	No	No
181	Yes	Yes	Yes	Yes
201	Yes	Yes	Yes	Yes
178	Yes	No	No	No
238	Yes	No	No	No
391	Yes	Yes	Yes	Yes
129	Yes	Yes	No	Yes
695	Yes	Yes	Yes	Yes
207	Yes	Yes	Yes	Yes
219	Yes	Yes	Yes	Yes
407	Yes	No	No	No
155	Yes	Yes	Yes	Yes
199	Yes	Yes	Yes	Yes
240	Yes	No	No	No
697	Yes	Yes	Yes	Yes
254	Yes	No	No	Yes
233	Yes	Yes	Yes	No
212	Yes	No	No	No
172	Yes	Yes	Yes	Yes
181	Yes	No	No	No
372	Yes	No	No	No
235	Yes	No	No	No
878	Yes	Yes	Yes	Yes
192	Yes	No	No	No
447	Yes	Yes	Yes	Yes
444	Yes	Yes	Yes	Yes
162	Yes	Yes	Yes	Yes
207	Yes	No	No	No
587	Yes	Yes	Yes	Yes
261	Yes	Yes	Yes	Yes
540	Yes	Yes	Yes	Yes
421	Yes	Yes	Yes	Yes
167	Yes	No	No	No
382	Yes	Yes	Yes	Yes
705	Yes	Yes	Yes	Yes
478	Yes	Yes	Yes	Yes
145	Yes	Yes	Yes	Yes
206	Yes	Yes	No	No
418	Yes	Yes	Yes	Yes
856	Yes	Yes	Yes	Yes
216	Yes	No	No	No
204	Yes	No	No	No
194	Yes	No	No	No
178	Yes	No	No	No
178	Yes	Yes	Yes	Yes
243	Yes	No	Yes	No
216	Yes	Yes	Yes	Yes
186	Yes	Yes	Yes	Yes
217	Yes	Yes	Yes	Yes
191	Yes	No	No	No
179	Yes	Yes	Yes	Yes
271	Yes	Yes	Yes	Yes
168	Yes	No	No	No
200	Yes	Yes	Yes	Yes
230	Yes	No	No	No
195	Yes	Yes	No	No
178	Yes	Yes	Yes	Yes
177	Yes	Yes	Yes	Yes
194	Yes	No	No	No
233	Yes	Yes	Yes	Yes
176	Yes	Yes	Yes	Yes
271	Yes	Yes	Yes	Yes
284	Yes	Yes	Yes	Yes
182	Yes	No	No	No
170	Yes	No	No	No
276	Yes	Yes	Yes	Yes
610	Yes	Yes	Yes	Yes
180	Yes	Yes	No	Yes
91	Yes	No	No	No
242	Yes	Yes	No	No
209	Yes	No	No	No
194	Yes	Yes	No	No
294	Yes	Yes	Yes	Yes
370	Yes	No	No	No
234	Yes	No	No	No
197	Yes	Yes	Yes	Yes
198	Yes	No	No	No
262	Yes	No	No	No
303	Yes	Yes	Yes	Yes
200	Yes	No	No	No
232	Yes	Yes	Yes	Yes
705	Yes	Yes	Yes	Yes
188	Yes	Yes	Yes	Yes
167	Yes	Yes	Yes	Yes
209	Yes	No	No	No
165	Yes	Yes	Yes	No
546	Yes	Yes	Yes	Yes
327	Yes	Yes	Yes	Yes
171	Yes	No	No	No
210	Yes	Yes	Yes	Yes
197	Yes	No	No	No
695	Yes	Yes	Yes	Yes
226	Yes	Yes	Yes	Yes
365	Yes	Yes	Yes	Yes
211	Yes	Yes	No	No
253	Yes	Yes	Yes	Yes
243	Yes	Yes	Yes	No
145	Yes	Yes	Yes	Yes
235	Yes	Yes	Yes	Yes
228	Yes	Yes	Yes	No
399	Yes	Yes	Yes	Yes
242	Yes	Yes	Yes	Yes
221	Yes	Yes	Yes	Yes
191	Yes	No	No	No
213	Yes	Yes	Yes	Yes
91	Yes	No	No	No
199	Yes	No	No	No
203	Yes	Yes	No	No
212	Yes	Yes	Yes	Yes
206	Yes	No	No	No
184	Yes	No	No	No
171	Yes	Yes	Yes	Yes
299	Yes	Yes	Yes	Yes
239	Yes	Yes	Yes	Yes
198	Yes	Yes	Yes	Yes
186	Yes	No	No	No
232	Yes	Yes	Yes	Yes
449	Yes	No	Yes	No
222	Yes	Yes	Yes	Yes
171	Yes	No	No	No
219	Yes	Yes	Yes	Yes
178	Yes	Yes	Yes	No
171	Yes	Yes	Yes	Yes

## Sheet: table-3
Central Retinal Thickness >= 300 microns	Model-prediction	Eyepacs grader
No	No	Yes
No	No	Yes
No	No	No
No	No	No
No	No	No
Yes	Yes	No
No	No	No
No	No	No
Yes	Yes	No
No	No	No
No	No	No
No	No	No
No	No	No
Yes	No	No
Yes	No	No
No	No	No
Yes	Yes	Yes
Yes	Yes	Yes
No	No	Yes
No	No	Yes
No	No	No
No	No	No
No	No	No
No	No	No
No	No	No
No	No	No
No	No	No
No	No	No
No	No	No
No	No	No
No	No	No
No	No	No
No	No	No
No	Yes	No
No	Yes	No
No	No	Yes
No	No	No
No	No	No
No	No	No
No	No	Yes
No	No	Yes
No	No	No
No	No	No
No	No	No
No	No	No
No	No	No
No	No	No
No	No	No
No	No	No
No	No	No
No	No	No
No	No	No
No	No	No
No	No	No
No	No	No
No	Yes	No
Yes	Yes	Yes
No	No	No
No	No	No
No	No	No
No	No	No
Yes	Yes	Yes
Yes	Yes	Yes
No	No	No
No	No	No
No	No	No
No	No	No
No	No	Yes
No	Yes	Yes
No	No	No
No	No	No
No	No	No
No	No	Yes
No	No	No
No	No	No
No	No	No
No	No	Yes
No	No	No
No	No	No
No	No	No
No	No	No
No	No	No
No	No	No
No	No	No
No	No	No
No	No	No
No	No	No
No	No	No
No	No	No
No	Yes	No
No	No	Yes
No	No	Yes
No	No	No
No	No	No
No	No	No
No	No	No
No	No	No
No	Yes	No
No	No	Yes
Yes	Yes	Yes
No	No	Yes
No	No	Yes
No	No	No
No	No	Yes
No	No	No
No	No	No
No	No	No
No	No	No
No	No	No
No	Yes	No
No	No	No
No	No	Yes
No	No	Yes
No	No	No
No	No	No
No	No	No
No	No	No
No	Yes	No
No	No	No
No	No	No
No	No	Yes
No	No	Yes
No	No	No
No	No	No
No	No	Yes
Yes	No	No
No	No	No
No	No	No
No	No	No
No	Yes	No
No	Yes	Yes
No	No	No
No	No	No
No	No	No
No	No	No
No	No	No
No	No	No
No	No	No
No	No	No
No	No	No
No	No	No
No	No	No
No	No	No
No	No	No
No	No	Yes
No	No	No
No	No	Yes
No	No	No
No	No	No
No	No	No
No	Yes	No
No	Yes	No
No	No	No
No	No	No
Yes	Yes	No
No	Yes	No
No	No	No
No	No	No
No	No	No
No	No	No
No	No	No
No	No	Yes
No	No	No
No	Yes	No
No	No	No
No	No	No
No	Yes	Yes
No	No	Yes
No	Yes	No
No	No	No
No	No	No
No	No	No
Yes	No	No
No	No	No
No	No	No
No	No	No
No	No	No
No	No	No
No	No	Yes
No	No	No
Yes	Yes	No
No	No	Yes
No	No	Yes
No	No	No
No	No	No
No	No	No
No	No	No
No	No	No
No	No	No
No	No	Yes
No	No	Yes
No	No	No
No	No	Yes
No	No	No
No	No	No
No	No	No
No	No	No
No	No	No
No	No	No
No	No	No
No	No	Yes
No	No	No
No	Yes	No
No	No	No
No	No	No
No	No	No
No	No	Yes
No	No	No
No	No	No
No	No	No
No	No	No
No	No	No
No	No	No
No	No	No
No	No	No
No	No	No
No	No	No
No	No	No
No	No	Yes
No	No	No
No	No	No
No	No	No
No	No	No
No	No	No
No	No	No
Yes	No	Yes
No	No	Yes
No	No	No
No	No	No
No	No	No
No	No	No
No	No	No
No	No	No
No	No	No
No	No	No
No	No	No
No	No	No
No	No	No
No	No	No
No	No	No
No	No	No
No	No	No
No	No	No
No	No	No
No	Yes	No
No	No	No
No	No	No
No	No	Yes
No	No	No
No	No	No
No	No	Yes
No	Yes	No
No	Yes	No
No	Yes	No
Yes	Yes	Yes
Yes	No	No
No	No	Yes
No	No	No
No	No	No
No	No	No
No	Yes	No
No	No	No
No	No	No
No	No	No
No	No	No
No	No	Yes
Yes	No	Yes
No	No	Yes
No	No	No
No	No	No
No	No	No
No	No	No
No	No	No
No	No	No
No	No	Yes
No	No	No
No	No	No
No	No	No
No	Yes	No
Yes	Yes	Yes
No	Yes	Yes
No	Yes	Yes
No	Yes	No
No	Yes	No
No	No	No
No	No	No
No	No	Yes
No	Yes	Yes
No	No	No
No	No	No
No	No	No
No	No	No
No	Yes	Yes
No	No	No
No	Yes	No
No	No	No
No	No	No
No	No	No
No	No	No
No	No	No
No	No	No
No	No	No
No	No	Yes
No	No	Yes
No	No	Yes
No	No	No
No	No	No
No	No	No
No	No	No
No	Yes	No
No	No	No
No	No	Yes
No	No	No
No	Yes	Yes
No	No	Yes
Yes	No	Yes
No	No	No
No	No	No
Yes	Yes	Yes
Yes	Yes	Yes
No	No	No
No	No	No
No	No	No
No	No	No
No	No	No
No	No	No
No	No	Yes
No	No	No
No	No	No
No	No	No
No	No	No
No	No	No
No	No	No
No	No	No
No	No	No
No	No	No
No	No	Yes
No	No	No
No	No	No
No	No	No
Yes	No	No
No	No	No
No	Yes	No
No	No	No
No	No	No
No	No	No
No	No	No
No	No	No
No	No	No
No	No	No
No	No	No
No	No	Yes
No	No	No
No	No	No
No	No	No
No	No	Yes
No	No	No
No	No	No
No	No	Yes
No	No	No
No	No	Yes
No	No	No
No	No	Yes
No	No	No
No	No	No
No	No	No
No	No	Yes
No	No	No
No	No	Yes
No	No	No
No	No	No
No	No	No
No	No	No
No	No	No
No	No	No
No	No	No
No	No	No
No	Yes	Yes
Yes	Yes	Yes
No	No	No
No	No	No
No	No	Yes
No	No	No
No	Yes	No
No	No	Yes
No	No	Yes
No	No	No
No	No	No
No	No	No
No	No	No
Yes	Yes	Yes
No	No	No
No	No	No
No	No	No
No	No	No
No	No	No
No	No	No
No	No	No
No	No	No
No	No	No
No	No	No
No	No	No
No	No	No
No	No	No
No	Yes	Yes
No	No	No
No	No	No
No	Yes	Yes
No	No	No
No	No	No
No	No	No
No	No	Yes
No	No	Yes
No	No	No
No	No	No
No	No	Yes
No	Yes	No
No	No	Yes
No	No	Yes
No	No	Yes
No	No	Yes
Yes	Yes	No
No	No	Yes
No	No	No
No	No	Yes
No	No	Yes
Yes	No	No
Yes	No	No
No	No	No
No	Yes	No
No	No	Yes
No	No	Yes
No	No	Yes
No	No	Yes
No	No	No
No	No	No
No	No	No
No	No	Yes
No	No	No
No	No	Yes
No	No	No
No	No	No
No	No	No
No	No	No
No	No	No
No	No	No
No	No	No
No	No	No
No	No	No
No	No	No
No	Yes	No
No	No	No
No	No	Yes
No	No	No
No	No	No
No	No	No
No	No	Yes
No	No	No
Yes	Yes	Yes
No	Yes	Yes
No	No	No
No	No	No
No	No	No
No	No	No
No	No	No
No	No	No
No	No	No
No	No	Yes
No	No	Yes
No	No	No
No	No	No
No	No	No
No	No	No
No	No	No
No	No	No
No	No	No
No	No	No
No	No	No
No	No	No
No	No	No
No	Yes	No
No	No	No
No	No	No
No	No	No
Yes	Yes	No
Yes	No	No
Yes	Yes	Yes
Yes	Yes	Yes
No	No	No
No	No	Yes
No	No	Yes
No	No	Yes
No	Yes	Yes
No	No	No
No	No	Yes
No	No	Yes
No	No	Yes
No	No	No
No	No	No
No	No	No
No	No	No
No	No	No
No	No	No
No	No	No
No	Yes	No
No	No	No
No	No	No
No	No	No
No	No	No
No	No	No
No	No	No
No	No	Yes
No	Yes	Yes
No	No	Yes
No	No	Yes
Yes	Yes	Yes
Yes	Yes	Yes
No	No	No
No	No	No
No	No	No
No	No	No
No	No	No
No	No	No
No	No	No
No	No	No
No	No	No
No	No	Yes
Yes	Yes	No
No	No	No
No	No	No
No	No	No
No	No	No
No	No	No
No	No	Yes
No	No	No
No	No	No
No	Yes	No
No	No	No
No	No	No
No	No	No
No	No	No
Yes	Yes	Yes
Yes	Yes	Yes
No	No	No
No	No	No
No	No	No
No	No	No
No	No	No
No	No	No
Yes	No	Yes
No	No	No
No	No	No
No	No	No
No	No	No
No	No	No
No	No	No
No	No	Yes
No	Yes	No
No	No	No
No	No	No
No	No	No
No	No	No
No	Yes	No
No	No	Yes
No	No	No
No	No	No
No	No	Yes
No	No	No
No	No	No
No	No	No
No	No	No
No	Yes	No
No	No	No
No	No	Yes
No	No	Yes
No	No	No
No	No	Yes
No	No	No
No	Yes	No
No	No	Yes
No	No	No
No	No	No
No	No	No
No	No	Yes
No	No	Yes
No	No	Yes
No	No	Yes
No	No	No
No	No	No
No	No	No
No	No	No
No	No	No
No	Yes	No
Yes	Yes	No
No	Yes	No
No	No	No
No	Yes	No
No	No	No
No	No	No
Yes	No	Yes
Yes	Yes	Yes
No	No	No
No	No	No
No	No	No
No	No	No
No	No	No
No	No	No
No	Yes	No
No	No	No
No	No	No
No	No	No
No	No	No
No	No	Yes
No	Yes	No
No	No	No
No	No	No
No	No	No
No	Yes	No
No	No	No
No	No	No
No	No	No
No	No	No
No	No	Yes
No	No	Yes
No	No	No
No	No	No
No	No	No
No	No	Yes
No	Yes	Yes
No	No	No
No	No	Yes
No	No	No
No	No	No
No	Yes	No
No	No	No
No	No	No
Yes	No	Yes
No	No	No
No	No	No
No	No	No
No	No	No
No	No	Yes
No	No	Yes
No	No	No
Yes	No	Yes
No	No	No
No	No	No
No	No	No
No	No	No
No	No	No
No	No	No
No	No	No
No	No	No
No	No	Yes
No	No	No
No	No	No
No	Yes	No
No	No	No
No	No	No
No	No	No
No	No	No
No	No	Yes
No	No	Yes
Yes	Yes	Yes
No	No	Yes
No	No	Yes
No	No	No
No	No	No
No	No	No
No	No	No
No	No	No
No	Yes	No
No	No	Yes
No	No	Yes
No	No	No
No	Yes	No
No	No	No
No	No	No
No	No	No
No	No	No
No	Yes	No
No	No	No
No	No	No
No	No	No
No	No	No
No	No	No
No	No	No
No	No	No
No	No	No
No	No	No
No	No	No
No	No	No
No	No	No
No	No	No
No	No	No
No	No	No
No	No	Yes
No	No	No
No	No	No
No	Yes	No
No	No	No
No	No	No
No	No	No
No	No	Yes
No	No	Yes
Yes	Yes	Yes
No	No	Yes
No	No	No
No	No	No
No	No	No
No	No	Yes
No	Yes	No
No	Yes	No
No	Yes	No
No	No	Yes
No	No	No
No	No	No
No	No	Yes
No	No	No
No	No	No
No	No	No
Yes	No	No
Yes	Yes	No
No	No	No
No	No	No
No	No	No
No	No	Yes
No	No	Yes
No	No	No
No	No	No
No	No	No
Yes	Yes	No
No	No	No
No	No	Yes
No	No	No
No	No	Yes
No	No	No
No	Yes	No
No	No	No
No	No	No
No	No	Yes
No	No	No
No	No	No
No	No	No
No	No	No
No	No	Yes
No	No	Yes
No	No	Yes
No	No	No
No	No	No
No	No	No
No	No	No
No	No	No
No	No	Yes
No	No	No
No	No	No
No	No	No
No	Yes	Yes
No	No	Yes
No	No	No
No	No	No
No	No	No
No	No	No
No	No	No
No	No	No
No	No	No
No	Yes	No
No	No	No
No	No	No
No	No	No
Yes	No	Yes
Yes	No	Yes
No	No	No
No	No	Yes
No	No	No
No	No	No
No	No	No
No	No	No
No	No	No
No	No	No
No	No	No
No	No	No
No	Yes	No
No	Yes	No
No	No	No
No	No	No
Yes	Yes	No
Yes	Yes	No
No	No	No
No	No	No
Yes	No	Yes
No	No	Yes
No	Yes	No
No	No	No
No	No	Yes
No	No	No
No	No	No
No	No	No
No	No	No
Yes	Yes	No
No	No	No
No	No	Yes
No	No	No
No	No	No
No	No	No
No	No	No
No	No	No
No	No	No
No	Yes	No
No	No	No
No	No	No
No	No	No
No	No	No
No	Yes	No
Yes	Yes	No
No	No	No
No	No	No
Yes	No	No
No	No	No
No	No	No
Yes	No	Yes
No	No	Yes
No	No	Yes
No	No	No
No	No	No
No	No	No
No	No	Yes
No	No	No
No	No	No
No	No	Yes
No	No	Yes
No	No	No
No	No	No
No	No	No
No	No	No
No	No	Yes
Yes	No	Yes
No	No	No
No	No	No
No	No	No
No	No	No
No	No	No
No	No	No
No	No	No
No	No	No
No	No	No
No	No	Yes
No	No	No
No	No	No
No	No	No
No	No	Yes
Yes	Yes	Yes
No	No	No
No	No	No
No	No	No
Yes	Yes	Yes
Yes	Yes	Yes
No	No	No
No	No	No
No	No	No
Yes	No	No
No	No	No
No	No	No
No	No	Yes
No	No	Yes
No	No	No
No	No	No
No	No	No
No	No	No
No	No	No
Yes	Yes	No
Yes	Yes	No
No	No	Yes
No	No	Yes
No	No	No
No	No	No
No	Yes	No
No	No	No
No	No	No
No	No	No
No	No	No
No	No	No
No	No	Yes
No	Yes	No
Yes	No	No
No	No	No
No	No	No
No	No	No
No	Yes	Yes
No	No	Yes
No	No	Yes
No	No	No
No	No	No
No	No	Yes
No	No	Yes
No	No	No
No	Yes	No
No	Yes	No
No	No	Yes
No	No	Yes
No	No	No
No	No	Yes
No	Yes	Yes
No	No	No
No	No	Yes
No	No	Yes
No	No	No
No	No	No
No	No	Yes
No	Yes	No
No	No	No
No	No	No
Yes	No	No
No	No	No
No	No	No
No	No	No
No	No	No
No	No	No
No	No	No
No	No	No
No	No	Yes
No	No	Yes
No	No	No
No	No	No
No	No	Yes
No	No	Yes
No	No	Yes
No	No	No
No	No	No
No	No	No
No	No	No
No	No	No
No	No	No
No	No	No
No	No	No
No	No	No
No	No	No
Yes	No	Yes
Yes	No	Yes
No	No	No
No	No	Yes
No	No	No
No	No	No
No	Yes	No
No	No	Yes
No	Yes	Yes
No	No	No
No	No	No
No	No	No
No	No	No
No	No	No
No	No	No
No	No	No
No	No	No
No	No	No
No	No	No
No	No	No
No	No	No
Yes	No	No
No	No	No
No	No	No
No	No	Yes
No	No	Yes
No	No	No
Yes	No	No
No	No	Yes
No	No	No
No	No	No
No	No	No
Yes	Yes	Yes
Yes	Yes	Yes
No	No	Yes
No	No	No
No	No	Yes
Yes	Yes	No
Yes	Yes	Yes
No	No	No
No	No	No
No	No	No
No	No	No
No	No	No
Yes	No	No
Yes	No	No
No	No	No
No	No	No
No	No	No
No	No	Yes
No	No	No
No	No	Yes
No	No	No
